# Supplementary material for: Monoclinic form of (cyanato-κN){2,2′-[ethane-1,2-diylbis(nitrilo­methyl­idyne)]diphenolato-κ4 O,N,N′,O′}manganese(III)
Source: Acta Crystallogr Sect E Struct Rep Online. 2010 Nov 24;66(Pt 12):m1656. doi: 10.1107/S1600536810048270 (PMC3011716; doi:10.1107/S1600536810048270)
Supplement: Supplementary file 2 [file e-66-m1656-Isup2.hkl]

# 
# h,k,l, Fc-squared, Fo-squared, sigma(Fo-squared) and status flag 
# 
data_I
_shelx_title ' 1 in P2(1)/n' 
_shelx_refln_list_code          4 
_shelx_F_calc_maximum      235.79 
_exptl_crystal_F_000       744.00 
_reflns_d_resolution_high  0.8491 
 
loop_ 
 _symmetry_equiv_pos_as_xyz 
 'x, y, z' 
 '-x+1/2, y+1/2, -z+1/2' 
 '-x, -y, -z' 
 'x-1/2, -y-1/2, z-1/2' 
 
_cell_length_a     9.6399 
_cell_length_b    10.9133 
_cell_length_c    15.1985 
_cell_angle_alpha  90.000 
_cell_angle_beta   97.826 
_cell_angle_gamma  90.000 
 
_shelx_F_squared_multiplier     1.000 
 
loop_ 
 _refln_index_h 
 _refln_index_k 
 _refln_index_l 
 _refln_F_squared_calc 
 _refln_F_squared_meas 
 _refln_F_squared_sigma 
 _refln_observed_status 
   2   0   0     3603.08     4551.56    111.65 o 
   4   0   0      591.71      584.37     34.24 o 
   6   0   0     1283.25     1365.93     63.44 o 
   8   0   0        7.39       23.19     21.72 o 
  10   0   0     2747.25     2722.06    114.90 o 
   1   1   0      639.86      733.95     16.55 o 
   2   1   0     6392.13     7814.52    129.32 o 
   3   1   0     2079.93     2411.65     41.80 o 
   4   1   0      490.52      593.15     32.29 o 
   5   1   0     1593.74     1684.59     46.71 o 
   6   1   0      584.21      622.19     31.08 o 
   7   1   0      403.31      426.52     29.59 o 
   8   1   0      128.37      101.63     37.19 o 
   9   1   0      496.28      585.23     35.91 o 
  10   1   0      459.97      428.01     35.03 o 
  11   1   0        0.37      -17.15     17.15 o 
   0   2   0     4850.80     5454.90    233.84 o 
   1   2   0     6436.83     6946.93     81.39 o 
   2   2   0    12997.47    15636.46    178.77 o 
   3   2   0     4671.68     5327.09     78.85 o 
   4   2   0      133.30      142.89     11.34 o 
   5   2   0      469.40      515.94     20.57 o 
   6   2   0        0.29      -11.79     11.79 o 
   7   2   0     1951.46     2104.65     89.74 o 
   8   2   0       80.47       83.44     23.25 o 
   9   2   0      224.44      244.16     28.95 o 
  10   2   0      167.82      152.85     31.83 o 
  11   2   0      675.54      504.61     61.43 o 
   1   3   0     2796.34     3079.90     40.37 o 
   2   3   0      786.16      777.16     16.56 o 
   3   3   0        3.02        6.85      5.56 o 
   4   3   0      380.48      509.40     18.91 o 
   5   3   0      912.72      877.54     27.25 o 
   6   3   0        7.17       11.52     10.10 o 
   7   3   0        2.32       -6.20     14.25 o 
   8   3   0      265.59      289.64     28.82 o 
   9   3   0        7.77       17.70     19.57 o 
  10   3   0       85.63       95.05     23.01 o 
   0   4   0      215.15      174.62     10.72 o 
   1   4   0      424.19      467.12     11.75 o 
   2   4   0      116.16      121.16      7.90 o 
   3   4   0       27.65       39.65      6.87 o 
   4   4   0      792.33      798.25     21.06 o 
   5   4   0      312.16      337.72     17.69 o 
   6   4   0      356.91      386.08     19.39 o 
   7   4   0      381.11      423.63     22.04 o 
   8   4   0      660.33      731.37     33.32 o 
   9   4   0       30.63       49.36     19.53 o 
  10   4   0      272.93      362.93     32.33 o 
   1   5   0      896.23      845.49     22.08 o 
   2   5   0       11.78       14.76      5.95 o 
   3   5   0      565.01      724.79     19.15 o 
   4   5   0      918.39      931.32     36.36 o 
   5   5   0      203.31      232.06     14.97 o 
   6   5   0     1114.03     1111.79     30.13 o 
   7   5   0       75.14      109.62     15.29 o 
   8   5   0      107.10      125.70     20.36 o 
   9   5   0      235.91      267.39     44.56 o 
  10   5   0       18.17        7.64     25.60 o 
   0   6   0      324.40      363.45     21.43 o 
   1   6   0       59.43       75.37      9.26 o 
   2   6   0      373.84      486.84     19.90 o 
   3   6   0     5226.12     5381.24     89.18 o 
   4   6   0      152.32      192.55     16.72 o 
   5   6   0        3.28       -1.18     11.53 o 
   6   6   0      138.90      124.35     18.08 o 
   7   6   0      365.58      405.52     32.43 o 
   8   6   0      385.26      416.68     54.75 o 
   9   6   0        2.86       21.91     19.06 o 
   1   7   0      596.74      489.86     23.57 o 
   2   7   0     1290.52     1306.98     36.40 o 
   3   7   0      662.05      696.95     26.59 o 
   4   7   0      142.10      198.31     28.03 o 
   5   7   0     1636.39     1737.21     47.03 o 
   6   7   0       48.87       89.44     26.64 o 
   7   7   0        5.76       28.37     22.80 o 
   8   7   0       44.69       88.60     26.31 o 
   9   7   0      169.34      152.45     35.68 o 
   0   8   0      825.91      839.20     55.20 o 
   1   8   0      227.83      272.97     26.32 o 
   2   8   0      144.53      155.67     22.47 o 
   3   8   0       69.65      112.13     21.35 o 
   4   8   0      783.05      747.97     34.12 o 
   5   8   0        3.76       24.00     14.42 o 
   6   8   0      357.87      392.11     27.17 o 
   7   8   0        5.52       -4.01     15.48 o 
   8   8   0       48.60       75.03     21.06 o 
   1   9   0      302.10      316.66     30.11 o 
   2   9   0      583.55      578.01     51.03 o 
   3   9   0       12.98       25.79     18.68 o 
   4   9   0      188.10      162.17     26.32 o 
   5   9   0       26.19       32.96     21.04 o 
   6   9   0       84.12       83.99     25.22 o 
   7   9   0        1.42       28.46     23.73 o 
   8   9   0      132.25      137.67     25.47 o 
   0  10   0       51.10       73.08     32.02 o 
   1  10   0      170.56      164.69     25.88 o 
   2  10   0        0.15        1.01     18.08 o 
   3  10   0      139.52      163.09     27.07 o 
   4  10   0        0.25        1.96     19.89 o 
   5  10   0       11.01        5.03     21.01 o 
   6  10   0       37.67       46.02     38.46 o 
   7  10   0      116.40       77.93     28.18 o 
   1  11   0      153.34      127.52     39.14 o 
   2  11   0       18.85       -2.22     19.41 o 
   3  11   0        2.49      -11.89     18.90 o 
   4  11   0       14.85       -9.01     21.20 o 
   5  11   0      147.27      108.18     45.48 o 
   0  12   0      136.78      108.62     41.28 o 
   1  12   0       34.29       42.65     24.07 o 
   2  12   0        0.18      -13.51     21.61 o 
   3  12   0       34.31       42.36     24.86 o 
   4  12   0       51.42       57.64     26.35 o 
 -11   0   1       59.46       46.05     28.33 o 
  -9   0   1     2372.77     2373.24    104.93 o 
  -7   0   1      769.65      843.00     56.12 o 
  -5   0   1     5319.93     6409.33    171.51 o 
  -3   0   1       70.45       67.61     14.03 o 
  -1   0   1    25489.65    29698.23    643.64 o 
   1   0   1    10581.87    11926.96    263.39 o 
   3   0   1     3084.88     3662.03     98.11 o 
   5   0   1     6072.20     6813.20    179.15 o 
   7   0   1      199.92      225.58     33.26 o 
   9   0   1     1173.06     1211.16     73.24 o 
  11   0   1      143.46      141.34     40.36 o 
 -11   1   1      114.23       85.76     23.19 o 
 -10   1   1      427.78      462.71     37.57 o 
  -9   1   1        1.52       -3.00     18.69 o 
  -8   1   1        1.92      -17.43     17.43 o 
  -7   1   1     1455.68     1482.22     51.51 o 
  -6   1   1     2041.01     2285.85     44.03 o 
  -5   1   1       23.57       18.16     11.76 o 
  -4   1   1      450.39      478.49     26.27 o 
  -3   1   1      336.08      360.88     14.00 o 
  -2   1   1       50.25       66.41      8.15 o 
  -1   1   1      390.20      448.26     15.57 o 
   0   1   1    12101.80    12420.66    194.63 o 
   1   1   1        2.63       -4.00      4.00 o 
   2   1   1      198.10      190.99      9.83 o 
   3   1   1      893.49      898.65     22.20 o 
   4   1   1     2171.29     2426.67     54.90 o 
   5   1   1     2160.85     2426.92     58.81 o 
   6   1   1      340.85      416.91     25.80 o 
   7   1   1     1082.54     1207.89     45.18 o 
   8   1   1      189.69      219.30     25.98 o 
   9   1   1      530.54      541.58     37.50 o 
  10   1   1      166.31      147.27     27.52 o 
  11   1   1        0.89       33.38     22.94 o 
 -11   2   1        8.11       17.09     18.82 o 
 -10   2   1       10.20      -39.47     39.47 o 
  -9   2   1        2.01      -11.28     16.69 o 
  -8   2   1     2088.56     2164.28     66.84 o 
  -7   2   1       79.99       91.34     21.77 o 
  -6   2   1     1413.87     1417.27     45.76 o 
  -5   2   1       17.05       17.10      8.53 o 
  -4   2   1      451.84      412.48     16.69 o 
  -3   2   1       28.88       26.25      6.56 o 
  -2   2   1     2050.28     2330.54     32.89 o 
  -1   2   1      903.16      945.59     42.12 o 
   0   2   1     1164.04     1187.96     28.11 o 
   1   2   1        4.50        3.57      4.05 o 
   2   2   1    42758.68    48174.95    611.95 o 
   3   2   1       89.33      111.37      9.49 o 
   4   2   1      212.84      215.31     13.49 o 
   5   2   1       59.66       71.43     10.88 o 
   6   2   1      415.48      466.04     28.01 o 
   7   2   1       38.92       56.18     17.89 o 
   8   2   1      390.23      384.56     58.16 o 
   9   2   1       32.66       53.61     19.88 o 
  10   2   1       57.56       79.60     22.34 o 
 -10   3   1       97.33       87.69     25.83 o 
  -9   3   1      145.77      147.97     31.66 o 
  -8   3   1       66.97       72.61     20.17 o 
  -7   3   1      665.71      749.41     36.62 o 
  -6   3   1      124.74      158.45     15.30 o 
  -5   3   1      513.00      519.70     20.99 o 
  -4   3   1     1307.88     1443.62     28.20 o 
  -3   3   1     2623.01     2761.27     40.72 o 
  -2   3   1      318.24      389.25     11.22 o 
  -1   3   1       94.34      143.11      9.11 o 
   0   3   1     6097.18     6313.37     88.96 o 
   1   3   1     4223.07     4499.62     56.75 o 
   2   3   1      760.08      787.61     17.23 o 
   3   3   1     3255.53     3474.35     49.83 o 
   4   3   1       12.52       -0.39      6.82 o 
   5   3   1      149.00      170.16     14.36 o 
   6   3   1      222.82      242.86     26.30 o 
   7   3   1      220.11      217.68     25.11 o 
   8   3   1       27.30       29.43     18.69 o 
   9   3   1       73.39       69.75     21.37 o 
  10   3   1       20.32       29.85     21.39 o 
 -10   4   1      119.72       94.58     29.32 o 
  -9   4   1      817.59      937.43     40.47 o 
  -8   4   1       58.72       37.90     16.67 o 
  -7   4   1      101.42      113.84     21.96 o 
  -6   4   1      730.96      755.99     26.75 o 
  -5   4   1      513.49      552.51     19.28 o 
  -4   4   1       80.73      102.32      9.59 o 
  -3   4   1      801.46      855.75     19.24 o 
  -2   4   1       60.40       63.45      8.44 o 
  -1   4   1     2268.96     2178.06     38.86 o 
   0   4   1     1244.45     1283.61     32.68 o 
   1   4   1      718.74      673.84     14.98 o 
   2   4   1      299.24      283.98     11.38 o 
   3   4   1      533.71      490.85     15.75 o 
   4   4   1     1936.00     2150.01     38.38 o 
   5   4   1     1436.78     1518.69     33.02 o 
   6   4   1      372.89      424.62     20.26 o 
   7   4   1        0.17      -11.18     11.18 o 
   8   4   1        0.94      -15.63     16.24 o 
   9   4   1      567.56      596.79     39.65 o 
  10   4   1       57.17       44.46     22.40 o 
 -10   5   1      197.40      232.45     68.04 o 
  -9   5   1       85.92       88.63     26.07 o 
  -8   5   1       21.89       17.95     16.06 o 
  -7   5   1        2.15        8.72     12.89 o 
  -6   5   1        4.65       10.81     10.23 o 
  -5   5   1      101.18      126.22     12.36 o 
  -4   5   1      153.27      163.25     11.79 o 
  -3   5   1     3929.67     3851.66     54.67 o 
  -2   5   1      193.85      267.12     14.79 o 
  -1   5   1      350.47      362.72     18.25 o 
   0   5   1      208.85      223.38     12.11 o 
   1   5   1      352.85      316.94     13.19 o 
   2   5   1     1712.66     1940.98     32.44 o 
   3   5   1        2.68       -0.21      6.88 o 
   4   5   1      119.41      124.04     11.26 o 
   5   5   1      133.16      135.44     13.02 o 
   6   5   1       95.18      136.72     14.56 o 
   7   5   1      821.18      943.15     31.24 o 
   8   5   1        0.18       -6.33     12.59 o 
   9   5   1        4.56       44.24     21.74 o 
  10   5   1       70.49       71.64     27.17 o 
 -10   6   1       17.94       42.58     42.04 o 
  -9   6   1       18.38       72.08     20.64 o 
  -8   6   1      219.05      296.90     26.67 o 
  -7   6   1       12.54       27.23     14.80 o 
  -6   6   1      469.45      500.09     27.00 o 
  -5   6   1      118.80      126.96     17.48 o 
  -4   6   1     2132.14     2085.36     55.43 o 
  -3   6   1        0.05       78.55     21.83 o 
  -2   6   1     1588.41     1430.93     33.99 o 
  -1   6   1      717.02      728.47     22.36 o 
   0   6   1       33.92       50.51      8.42 o 
   1   6   1       10.83        7.46      5.53 o 
   2   6   1     3131.97     3068.76     50.05 o 
   3   6   1      428.27      503.15     22.24 o 
   4   6   1      112.80      127.04     12.26 o 
   5   6   1       64.29       67.69     14.05 o 
   6   6   1      511.77      525.15     28.53 o 
   7   6   1      130.87      149.56     29.73 o 
   8   6   1      173.62      183.20     23.33 o 
   9   6   1      103.20       81.66     20.37 o 
  -9   7   1      157.14      201.76     31.85 o 
  -8   7   1      207.20      234.97     25.88 o 
  -7   7   1      120.93      152.53     20.93 o 
  -6   7   1      413.55      419.43     39.50 o 
  -5   7   1        1.74       21.34     25.68 o 
  -4   7   1     2040.24     2004.22     48.20 o 
  -3   7   1      571.11      561.36     24.05 o 
  -2   7   1     1530.78     1645.80     39.16 o 
  -1   7   1      245.99      255.65     16.52 o 
   0   7   1        2.83       16.54      8.51 o 
   1   7   1      622.10      602.55     30.73 o 
   2   7   1       14.91       18.33     10.79 o 
   3   7   1      777.78      730.12     48.73 o 
   4   7   1     1350.78     1287.64     37.61 o 
   5   7   1       32.29       42.06     14.96 o 
   6   7   1      610.65      646.21     31.39 o 
   7   7   1       53.18       56.01     17.73 o 
   8   7   1      250.05      245.29     26.85 o 
   9   7   1       49.50       73.73     31.14 o 
  -8   8   1       48.21       32.32     24.14 o 
  -7   8   1       74.60       71.19     19.48 o 
  -6   8   1        0.35       31.39     15.78 o 
  -5   8   1      938.41      952.27     35.70 o 
  -4   8   1        8.95       26.55     29.35 o 
  -3   8   1      143.98      155.57     16.78 o 
  -2   8   1      221.09      184.34     23.61 o 
  -1   8   1     1683.17     1573.01     54.36 o 
   0   8   1       31.93       74.56     24.11 o 
   1   8   1      734.17      727.01     63.46 o 
   2   8   1      198.92      222.72     25.22 o 
   3   8   1      262.42      298.05     56.18 o 
   4   8   1       29.83       39.88     20.15 o 
   5   8   1     1135.15     1146.59     39.09 o 
   6   8   1      189.51      174.08     43.24 o 
   7   8   1        3.62       38.00     17.49 o 
   8   8   1      125.42       83.43     26.92 o 
  -8   9   1        1.50       40.86     20.88 o 
  -7   9   1      153.25      125.58     22.54 o 
  -6   9   1       16.58       49.57     22.80 o 
  -5   9   1        2.49       26.02     19.20 o 
  -4   9   1        2.76       15.87     18.89 o 
  -3   9   1      630.81      585.03     37.79 o 
  -2   9   1       25.98       38.54     30.12 o 
  -1   9   1      295.35      338.95     30.97 o 
   0   9   1      376.07      361.11     31.26 o 
   1   9   1      139.90      101.66     22.54 o 
   2   9   1       88.11       78.51     21.72 o 
   3   9   1      430.98      395.54     58.75 o 
   4   9   1       76.31       69.27     21.65 o 
   5   9   1        1.72      -13.99     17.22 o 
   6   9   1       26.01       38.66     21.99 o 
   7   9   1      162.61      198.13     56.34 o 
  -7  10   1       13.53        1.11     25.35 o 
  -6  10   1       20.52       -2.36     22.25 o 
  -5  10   1        3.75       24.23     21.97 o 
  -4  10   1        0.42        8.02     19.68 o 
  -3  10   1       42.65       39.52     26.03 o 
  -2  10   1      394.52      344.12     32.68 o 
  -1  10   1       16.13       10.07     18.45 o 
   0  10   1        4.87       19.42     18.16 o 
   1  10   1      179.04      157.01     26.38 o 
   2  10   1      281.64      206.67     33.10 o 
   3  10   1      103.74      126.63     30.88 o 
   4  10   1        0.26      -18.78     18.78 o 
   5  10   1        4.37       -4.36     20.25 o 
   6  10   1       56.72       51.37     25.21 o 
  -5  11   1        0.40       47.64     36.76 o 
  -4  11   1       29.28       14.08     40.58 o 
  -3  11   1       45.82        8.73     20.43 o 
  -2  11   1        1.58       41.86     21.20 o 
  -1  11   1        0.81       14.92     20.31 o 
   0  11   1      224.15      264.26     31.78 o 
   1  11   1       18.69       63.67     23.89 o 
   2  11   1        7.22        6.01     22.29 o 
   3  11   1       16.90        1.34     19.85 o 
   4  11   1       46.00       39.32     24.12 o 
   5  11   1        5.20       15.12     23.27 o 
  -4  12   1       53.17       46.32     57.18 o 
  -3  12   1       16.20       10.20     22.37 o 
  -2  12   1        4.09       -3.59     20.88 o 
  -1  12   1      113.41      100.42     49.84 o 
   0  12   1        0.03       17.39     22.56 o 
   1  12   1       62.80       71.92     49.19 o 
   2  12   1       59.26       13.40     47.75 o 
   3  12   1       12.35       -8.56     22.35 o 
 -10   0   2     3087.25     3037.24    128.45 o 
  -8   0   2      127.92      125.95     33.32 o 
  -6   0   2     6535.69     6976.74    189.88 o 
  -4   0   2     3644.77     4080.62     75.43 o 
  -2   0   2     4777.38     5641.96    134.62 o 
   0   0   2    55598.43    54172.23   1178.22 o 
   2   0   2     1344.11     1371.78     45.18 o 
   4   0   2     3254.91     3565.92    104.23 o 
   6   0   2      286.34      382.95     35.92 o 
   8   0   2       91.03       89.33     30.23 o 
  10   0   2      899.80      896.19     69.50 o 
 -11   1   2       16.65       -1.16     21.48 o 
 -10   1   2      186.55      184.25     31.80 o 
  -9   1   2      209.33      180.65     29.69 o 
  -8   1   2     2347.82     2365.87     70.84 o 
  -7   1   2      575.80      605.24     35.60 o 
  -6   1   2      492.20      451.24     23.92 o 
  -5   1   2     1347.85     1427.02     30.54 o 
  -4   1   2      601.70      631.25     22.80 o 
  -3   1   2      727.05      622.13     65.01 o 
  -1   1   2     6849.87     7034.01    148.48 o 
   0   1   2      492.18      245.46     11.38 o 
   1   1   2        1.51       -0.22      5.12 o 
   2   1   2      897.60      915.00     20.99 o 
   3   1   2      817.79      843.05     21.77 o 
   4   1   2      422.68      456.88     27.68 o 
   5   1   2     1232.47     1360.93     41.71 o 
   6   1   2      133.48      121.02     17.82 o 
   7   1   2      405.81      472.24     31.49 o 
   8   1   2       68.55       82.38     20.79 o 
   9   1   2      412.58      481.60     36.99 o 
  10   1   2       22.87      -15.45     18.68 o 
 -11   2   2       84.42       27.24     40.85 o 
 -10   2   2        2.95        7.08     44.31 o 
  -9   2   2       35.63       81.91     33.86 o 
  -8   2   2      438.18      406.49    103.20 o 
  -7   2   2     4137.27     4492.42    100.84 o 
  -6   2   2      971.95      991.81     38.27 o 
  -5   2   2      547.32      588.14     21.24 o 
  -4   2   2      436.95      475.02     21.78 o 
  -3   2   2      780.35      699.13     24.93 o 
  -2   2   2     1848.89     2039.00     41.73 o 
  -1   2   2     3143.28     3097.95     44.72 o 
   0   2   2     3296.78     3297.68     36.99 o 
   1   2   2     7566.23     7971.87    157.74 o 
   2   2   2    27967.37    30576.43    392.61 o 
   3   2   2     7296.34     8192.78    116.37 o 
   4   2   2        0.26        2.74      7.00 o 
   5   2   2     1269.88     1292.33     33.58 o 
   6   2   2        0.01        5.21     13.04 o 
   7   2   2     1434.60     1389.98     49.79 o 
   8   2   2        8.58      -12.85     39.60 o 
   9   2   2       91.63      140.72     25.46 o 
  10   2   2       25.88       42.65     24.68 o 
 -11   3   2       41.80       30.89     25.86 o 
 -10   3   2      133.84       74.08     29.28 o 
  -9   3   2        1.28       -4.92     27.44 o 
  -8   3   2        5.39        0.61     15.74 o 
  -7   3   2        0.27        5.37     15.85 o 
  -6   3   2       15.64       18.33      9.74 o 
  -5   3   2      640.28      660.45     20.11 o 
  -4   3   2      394.80      482.96     16.33 o 
  -3   3   2      159.71      187.74      9.49 o 
  -2   3   2      783.22      771.32     18.99 o 
  -1   3   2     7404.82     7503.62    136.19 o 
   0   3   2      412.00      474.98     11.46 o 
   1   3   2     1129.05     1270.66     19.02 o 
   2   3   2     8310.33     8748.92    123.83 o 
   3   3   2      448.99      531.11     20.68 o 
   4   3   2     1460.00     1816.18     38.70 o 
   5   3   2      886.46      916.07     28.67 o 
   6   3   2       45.20       33.09     12.22 o 
   7   3   2      453.98      500.63     57.02 o 
   8   3   2      226.74      218.44     26.65 o 
   9   3   2      203.53      246.51     29.22 o 
  10   3   2        0.13       44.06     22.29 o 
 -10   4   2      245.05      291.36     37.50 o 
  -9   4   2        3.72       14.95     24.87 o 
  -8   4   2      210.31      240.41     19.52 o 
  -7   4   2       32.95       24.72     11.35 o 
  -6   4   2      244.33      261.35     16.14 o 
  -5   4   2      142.42      179.21     19.53 o 
  -4   4   2     2075.32     2038.16     35.64 o 
  -3   4   2      151.06      182.20     10.53 o 
  -2   4   2     3290.16     3238.58     54.31 o 
  -1   4   2      177.37      175.32     13.42 o 
   0   4   2     1016.41      939.71     22.51 o 
   1   4   2     1646.89     1610.60     26.47 o 
   2   4   2       39.90       38.69      5.31 o 
   3   4   2     1004.99     1115.53     24.37 o 
   4   4   2     6691.67     6964.62     93.02 o 
   5   4   2      253.42      270.03     15.81 o 
   6   4   2      335.29      360.82     19.60 o 
   7   4   2      180.50      194.70     19.91 o 
   8   4   2      198.47      255.32     40.39 o 
   9   4   2        2.18        0.83     19.78 o 
  10   4   2       65.97       80.94     43.64 o 
 -10   5   2        8.16       54.18     25.96 o 
  -9   5   2      205.89      193.46     29.30 o 
  -8   5   2       11.45       31.53     15.74 o 
  -7   5   2       94.56       82.74     16.42 o 
  -6   5   2      126.71      142.71     17.34 o 
  -5   5   2      464.01      489.78     18.77 o 
  -4   5   2     1442.20     1486.94     29.64 o 
  -3   5   2      388.20      449.51     25.86 o 
  -2   5   2     2154.99     2090.33     41.27 o 
  -1   5   2       15.53       14.38      7.14 o 
   0   5   2     1803.47     1866.05     37.94 o 
   1   5   2      371.41      348.06     15.58 o 
   2   5   2      945.14      828.00     16.92 o 
   3   5   2      302.45      303.67     12.96 o 
   4   5   2       22.11       21.67     10.49 o 
   5   5   2      872.01      885.28     30.56 o 
   6   5   2     1046.69     1087.98     31.23 o 
   7   5   2      287.93      339.65     21.91 o 
   8   5   2      220.30      248.15     27.53 o 
   9   5   2       37.77       44.19     24.27 o 
  10   5   2       58.58      103.33     30.64 o 
 -10   6   2        2.57       23.59     25.85 o 
  -9   6   2      261.96      296.71     28.47 o 
  -8   6   2       52.77       53.10     18.47 o 
  -7   6   2      690.99      720.46     32.57 o 
  -6   6   2       94.87       83.57     15.74 o 
  -5   6   2      301.35      311.38     21.20 o 
  -4   6   2       26.85       35.51     12.48 o 
  -3   6   2     4772.06     4717.32     80.07 o 
  -2   6   2      422.93      443.14     30.61 o 
  -1   6   2      100.88      101.19     11.23 o 
   0   6   2      649.97      623.94     24.23 o 
   1   6   2      989.63      839.69     30.33 o 
   2   6   2      185.30      196.55     11.71 o 
   3   6   2      604.31      614.05     20.19 o 
   4   6   2      551.52      491.03     19.44 o 
   5   6   2       60.28       76.23     12.81 o 
   6   6   2       23.08       16.15     13.44 o 
   7   6   2      833.02      844.21     36.95 o 
   8   6   2        1.58        0.63     15.04 o 
   9   6   2       45.22       27.52     26.87 o 
  -9   7   2      176.79      197.67     26.42 o 
  -8   7   2      140.04      185.92     24.07 o 
  -7   7   2       89.42      133.11     20.36 o 
  -6   7   2       90.94      108.72     24.78 o 
  -5   7   2      600.50      609.47     28.87 o 
  -4   7   2       88.52      100.03     15.41 o 
  -3   7   2       42.11       28.26     17.56 o 
  -2   7   2       82.98       74.63     13.24 o 
  -1   7   2      698.68      681.53     24.19 o 
   0   7   2      351.23      380.67     18.88 o 
   1   7   2      298.87      331.27     21.78 o 
   2   7   2      776.14      803.33     26.18 o 
   3   7   2      816.87      768.42     27.67 o 
   4   7   2      101.05      123.89     15.85 o 
   5   7   2      553.35      587.81     37.94 o 
   6   7   2       91.39       65.42     16.62 o 
   7   7   2        1.05       -5.92     14.81 o 
   8   7   2        0.39       58.66     19.03 o 
   9   7   2      151.13      170.84     26.75 o 
  -8   8   2        3.40      -10.00     17.20 o 
  -7   8   2        5.04       12.38     15.67 o 
  -6   8   2      686.66      680.83     32.57 o 
  -5   8   2        0.45       36.40     14.73 o 
  -4   8   2      315.06      381.99     23.83 o 
  -3   8   2       74.04       86.03     17.58 o 
  -2   8   2      607.53      554.06     24.78 o 
  -1   8   2      226.13      291.90     26.81 o 
   0   8   2      645.15      617.19     33.99 o 
   1   8   2      170.44      144.06     21.88 o 
   2   8   2        3.58       -3.16     15.35 o 
   3   8   2       16.55       14.57     17.69 o 
   4   8   2     1333.49     1336.44     70.67 o 
   5   8   2        1.69       10.04     13.16 o 
   6   8   2        0.60      -16.51     16.51 o 
   7   8   2        2.31        7.97     16.05 o 
   8   8   2      161.02      204.27     26.72 o 
  -8   9   2      104.20       89.07     23.21 o 
  -7   9   2       20.12       71.27     20.13 o 
  -6   9   2      177.13      178.55     23.07 o 
  -5   9   2       53.78       34.15     20.47 o 
  -4   9   2       73.94       77.98     22.08 o 
  -3   9   2        6.54       -4.74     22.45 o 
  -2   9   2      691.55      639.77     38.07 o 
  -1   9   2      248.12      191.40     26.67 o 
   0   9   2       71.70       52.20     20.22 o 
   1   9   2       94.58       86.73     21.73 o 
   2   9   2      272.32      286.39     29.78 o 
   3   9   2        0.93       -9.24     24.68 o 
   4   9   2       65.75       70.23     22.29 o 
   5   9   2       24.73       14.09     19.42 o 
   6   9   2       43.96       25.75     20.64 o 
   7   9   2        2.92       41.48     24.86 o 
  -7  10   2      138.37      190.11     33.39 o 
  -6  10   2        3.75       24.97     23.66 o 
  -5  10   2        1.38       17.86     21.90 o 
  -4  10   2       73.29       85.29     36.78 o 
  -3  10   2      226.73      234.55     29.26 o 
  -2  10   2       26.14       -3.47     22.81 o 
  -1  10   2      150.34      109.46     32.99 o 
   0  10   2       50.13       45.10     66.42 o 
   1  10   2      400.66      398.00     34.29 o 
   2  10   2       16.90        7.53     18.97 o 
   3  10   2      153.75      127.19     29.44 o 
   4  10   2        5.54       20.51     20.89 o 
   5  10   2       12.38       -9.47     19.95 o 
   6  10   2       14.17       47.93     24.56 o 
  -5  11   2      138.66      129.72     30.08 o 
  -4  11   2        2.61       -5.54     37.70 o 
  -3  11   2        7.17       31.61     22.13 o 
  -2  11   2       55.74        5.07     19.91 o 
  -1  11   2       67.97       67.43     23.28 o 
   0  11   2       25.45        5.00     19.71 o 
   1  11   2      241.82      203.19     30.07 o 
   2  11   2        9.83        3.40     20.02 o 
   3  11   2        6.18       -4.46     20.26 o 
   4  11   2        7.77       35.18     23.91 o 
   5  11   2      127.66      114.51     29.36 o 
  -4  12   2       25.70       32.83     25.11 o 
  -3  12   2       11.67       -6.64     22.54 o 
  -2  12   2       13.48        5.38     50.81 o 
  -1  12   2        6.66       11.29     21.79 o 
   0  12   2      138.73      152.33     29.73 o 
   1  12   2      104.76       53.28     25.11 o 
   2  12   2        0.14      -18.53     20.61 o 
   3  12   2       34.81       36.34     25.98 o 
 -11   0   3      182.35       90.52     43.88 o 
  -9   0   3      291.49      256.13     44.15 o 
  -7   0   3      235.45      215.66     19.01 o 
  -5   0   3    10376.97    11462.42    190.37 o 
  -3   0   3     6627.45     6965.71    142.10 o 
  -1   0   3    10624.69    10662.41    168.31 o 
   1   0   3    12140.62    11802.09    266.15 o 
   3   0   3      218.82      163.39     19.07 o 
   5   0   3     5407.73     6150.87    167.94 o 
   7   0   3     1456.18     1443.51     72.59 o 
   9   0   3     1157.46     1338.63     80.01 o 
 -11   1   3        1.34      -19.12     25.24 o 
 -10   1   3      172.31      163.35     48.59 o 
  -9   1   3        6.70      -20.29     20.29 o 
  -8   1   3       35.33        6.15     19.92 o 
  -7   1   3      919.77      853.89     29.58 o 
  -6   1   3     2785.83     2746.31     43.54 o 
  -5   1   3     1321.93     1389.08     26.12 o 
  -4   1   3        8.75        3.15      4.89 o 
  -3   1   3       15.74       38.31      4.79 o 
  -2   1   3     1103.27     1071.75     21.60 o 
  -1   1   3        1.03        5.09      6.22 o 
   0   1   3      171.58      175.38     15.41 o 
   1   1   3      494.15      537.51     21.73 o 
   2   1   3      237.68      305.67     26.96 o 
   3   1   3     3362.16     3392.36     67.84 o 
   4   1   3     3839.60     3821.32     78.49 o 
   5   1   3       33.61       27.51     11.66 o 
   6   1   3      217.72      329.81     24.80 o 
   7   1   3      372.77      431.83     30.58 o 
   8   1   3      121.17      124.44     23.13 o 
   9   1   3        7.92        8.85     19.09 o 
  10   1   3       25.80       52.14     22.53 o 
 -11   2   3        0.34       -7.94     29.96 o 
 -10   2   3       80.63       53.09     25.74 o 
  -9   2   3       12.28       10.46     21.56 o 
  -8   2   3     3435.38     3497.26     92.12 o 
  -7   2   3        0.34       -2.14     16.64 o 
  -6   2   3      790.90      911.09     36.73 o 
  -5   2   3        3.44       -0.70      4.73 o 
  -4   2   3     2044.41     1964.27     31.24 o 
  -3   2   3     2618.02     2642.24     33.34 o 
  -2   2   3     3046.03     3001.78     35.97 o 
  -1   2   3     1472.94     1576.07     21.29 o 
   0   2   3      202.24      209.64     11.09 o 
   1   2   3     4160.69     4349.76     65.58 o 
   2   2   3    15991.09    16139.61    182.63 o 
   3   2   3     1538.10     1693.54     35.28 o 
   4   2   3       79.86       81.18     10.57 o 
   5   2   3       31.51       47.84     12.91 o 
   6   2   3     1229.19     1346.09     46.18 o 
   7   2   3       23.23       29.25     16.63 o 
   8   2   3      261.34      257.56     28.37 o 
   9   2   3       65.18       63.08     22.77 o 
  10   2   3      119.43      121.48     31.26 o 
 -11   3   3        3.73      -28.27     31.29 o 
 -10   3   3      293.08      301.69     66.12 o 
  -9   3   3       44.50       20.12     21.47 o 
  -8   3   3       32.55       27.89     19.14 o 
  -7   3   3     1416.52     1511.32     41.88 o 
  -6   3   3      818.36      768.43     27.49 o 
  -5   3   3      634.70      642.90     19.74 o 
  -4   3   3     3528.49     3543.87     59.28 o 
  -3   3   3     1018.60     1014.66     23.34 o 
  -2   3   3       17.95       14.42      3.87 o 
  -1   3   3      408.90      400.06     14.06 o 
   0   3   3      270.46      260.65      9.82 o 
   1   3   3      198.13      191.74      7.85 o 
   2   3   3       41.18       59.97      6.13 o 
   3   3   3       95.04      103.06      8.08 o 
   4   3   3       36.43       16.12      9.68 o 
   5   3   3      675.73      738.63     27.22 o 
   6   3   3       58.41       43.08     12.86 o 
   7   3   3      419.38      491.06     32.86 o 
   8   3   3       29.31       36.92     19.07 o 
   9   3   3       19.26        5.24     20.57 o 
  10   3   3       65.61       54.18     37.92 o 
 -10   4   3        8.23      -19.56     20.76 o 
  -9   4   3      416.84      496.83    117.31 o 
  -8   4   3       88.63       93.13     14.50 o 
  -7   4   3        4.94        2.46     10.38 o 
  -6   4   3      976.83      966.09     27.08 o 
  -5   4   3     2227.16     2186.45     39.84 o 
  -4   4   3       41.08       36.88      7.52 o 
  -3   4   3      135.84      137.25      9.91 o 
  -2   4   3      278.97      266.35     13.61 o 
  -1   4   3     3859.62     3767.39     60.67 o 
   0   4   3     2993.84     3077.61     37.92 o 
   1   4   3      662.50      638.86     13.96 o 
   2   4   3       62.64       66.71      6.50 o 
   3   4   3     2444.18     2396.18     55.34 o 
   4   4   3     1333.50     1349.18     30.37 o 
   5   4   3     2004.55     2012.06     40.42 o 
   6   4   3      240.20      240.13     20.36 o 
   7   4   3       31.93       38.35     15.35 o 
   8   4   3        2.25        7.28     19.47 o 
   9   4   3      541.72      547.56     41.35 o 
  10   4   3       18.97        8.23     23.66 o 
 -10   5   3      177.20      212.40     34.39 o 
  -9   5   3      349.79      480.23     39.91 o 
  -8   5   3        1.55       -0.61     13.79 o 
  -7   5   3      153.52      140.81     19.92 o 
  -6   5   3      159.41      154.94     16.83 o 
  -5   5   3       76.84       82.01     15.41 o 
  -4   5   3      474.43      503.11     16.97 o 
  -3   5   3     3630.92     3455.40     61.29 o 
  -2   5   3      103.19       97.21     10.84 o 
  -1   5   3       21.34       -3.22      8.38 o 
   0   5   3     1837.65     1835.39     37.48 o 
   1   5   3     4787.01     4696.06     55.85 o 
   2   5   3       55.64       49.77      6.78 o 
   3   5   3     1195.95     1189.18     32.20 o 
   4   5   3     1089.28     1117.41     33.11 o 
   5   5   3       37.14       56.10     11.71 o 
   6   5   3      450.86      484.56     23.40 o 
   7   5   3     1616.74     1594.75     41.67 o 
   8   5   3       26.18       17.11     14.66 o 
   9   5   3       12.60      -10.04     21.05 o 
 -10   6   3       30.97       26.33     52.06 o 
  -9   6   3        2.83       16.47     27.16 o 
  -8   6   3      329.27      367.00     28.01 o 
  -7   6   3        3.07        2.39     13.67 o 
  -6   6   3        2.12       -0.79     11.50 o 
  -5   6   3       13.03        9.60     11.47 o 
  -4   6   3     2160.50     2112.04     47.26 o 
  -3   6   3      327.27      330.73     18.98 o 
  -2   6   3     1221.58     1146.75     30.56 o 
  -1   6   3      569.11      575.89     21.26 o 
   0   6   3      123.43      112.33     11.75 o 
   1   6   3       11.12        9.23      5.85 o 
   2   6   3     1956.00     1919.21     30.26 o 
   3   6   3     1756.18     1669.29     34.08 o 
   4   6   3       12.99        3.92     11.39 o 
   5   6   3       25.34       32.72     11.95 o 
   6   6   3     1687.13     1686.89     42.76 o 
   7   6   3       64.44       67.44     19.34 o 
   8   6   3        2.78       17.29     16.87 o 
   9   6   3      121.16      129.77     24.21 o 
  -9   7   3      106.43      113.78     23.76 o 
  -8   7   3        2.16        5.83     21.79 o 
  -7   7   3      127.26      123.12     19.55 o 
  -6   7   3       49.45       64.75     16.14 o 
  -5   7   3      129.12      133.78     17.48 o 
  -4   7   3      571.67      625.14     29.99 o 
  -3   7   3     1001.81      990.99     31.20 o 
  -2   7   3      961.95      882.29     28.53 o 
  -1   7   3       34.57       57.66     11.58 o 
   0   7   3      872.99      796.66     27.02 o 
   1   7   3      137.68      128.15     14.18 o 
   2   7   3      141.34      152.66     12.43 o 
   3   7   3      113.18      135.36     15.50 o 
   4   7   3      959.56      984.31     34.00 o 
   5   7   3      302.44      248.17     29.78 o 
   6   7   3      121.03      143.51     20.60 o 
   7   7   3      111.30      134.63     27.53 o 
   8   7   3      128.64      168.34     24.95 o 
  -8   8   3       22.18       36.68     23.61 o 
  -7   8   3      100.88       88.84     20.38 o 
  -6   8   3       15.66       55.45     20.93 o 
  -5   8   3      951.55      921.62     35.11 o 
  -4   8   3       17.78        9.09     13.12 o 
  -3   8   3       65.54       87.04     14.97 o 
  -2   8   3      390.43      434.12     30.92 o 
  -1   8   3     1022.28     1023.28     31.89 o 
   0   8   3        2.82        4.44     20.80 o 
   1   8   3      111.89      130.37     21.91 o 
   2   8   3      213.98      249.65     26.52 o 
   3   8   3      234.79      200.71     26.81 o 
   4   8   3        9.24       19.47     18.89 o 
   5   8   3      234.41      217.94     35.02 o 
   6   8   3        4.88       -2.45     14.45 o 
   7   8   3       14.46       36.03     18.45 o 
   8   8   3       12.68       38.36     20.24 o 
  -8   9   3        0.04       31.49     20.61 o 
  -7   9   3      307.42      299.70     38.48 o 
  -6   9   3      134.51       89.62     19.94 o 
  -5   9   3        0.18       10.06     15.18 o 
  -4   9   3        0.10      -17.62     17.62 o 
  -3   9   3      552.24      600.65     37.35 o 
  -2   9   3      150.76      187.57     26.41 o 
  -1   9   3      523.23      581.20     36.82 o 
   0   9   3       15.58      -17.36     17.36 o 
   1   9   3      103.23      158.86     25.19 o 
   2   9   3       29.99       17.07     18.70 o 
   3   9   3      173.88      199.64     27.19 o 
   4   9   3      139.96      131.78     26.52 o 
   5   9   3        2.08      -17.69     17.69 o 
   6   9   3        0.93        3.47     20.40 o 
   7   9   3       85.94       80.62     27.63 o 
  -7  10   3       14.35       37.24     25.65 o 
  -6  10   3       12.28       18.81     22.76 o 
  -5  10   3       34.35       52.22     24.03 o 
  -4  10   3       55.60       73.56     24.33 o 
  -3  10   3       21.34       45.20     21.76 o 
  -2  10   3      319.64      296.59     54.66 o 
  -1  10   3        6.40       -9.12     17.01 o 
   0  10   3      282.04      248.88     29.44 o 
   1  10   3      304.05      402.38     73.08 o 
   2  10   3      110.09      108.73     25.16 o 
   3  10   3      188.20      150.10     27.01 o 
   4  10   3       13.01       15.47     22.54 o 
   5  10   3        0.35        8.21     21.03 o 
   6  10   3      121.32      107.21     27.87 o 
  -5  11   3        1.03      -13.07     26.33 o 
  -4  11   3       41.27        7.74     31.42 o 
  -3  11   3        2.38        1.80     19.80 o 
  -2  11   3        4.15       -5.47     20.26 o 
  -1  11   3       52.63       65.82     23.02 o 
   0  11   3      194.66      139.83     27.80 o 
   1  11   3        8.38      -12.06     27.03 o 
   2  11   3        2.08       -8.69     24.05 o 
   3  11   3       43.08       68.15     24.80 o 
   4  11   3      127.07      128.92     38.71 o 
   5  11   3        0.37      -28.18     40.14 o 
  -3  12   3       13.29       29.94     26.11 o 
  -2  12   3        2.94      -23.55     29.61 o 
  -1  12   3       95.46      121.62     28.18 o 
   0  12   3       47.81      129.93     28.57 o 
   1  12   3      115.71      122.45     28.60 o 
   2  12   3       40.75        2.37     22.11 o 
   3  12   3       92.08      115.71     29.94 o 
 -10   0   4      217.36      220.49     46.26 o 
  -8   0   4      125.79      117.39     33.26 o 
  -6   0   4     3173.50     3134.10     68.38 o 
  -4   0   4     6167.83     6323.62    111.22 o 
  -2   0   4     2904.49     2630.59     51.47 o 
   0   0   4      829.98      850.91     24.38 o 
   2   0   4     1290.93     1296.10     47.67 o 
   4   0   4     2904.18     2994.93     94.10 o 
   6   0   4       72.16       63.06     24.05 o 
   8   0   4      549.36      605.06     54.07 o 
  10   0   4       57.93      107.48     36.95 o 
 -11   1   4       58.55      -16.39     26.35 o 
 -10   1   4      281.65      191.89     31.99 o 
  -9   1   4        5.29        8.18     27.60 o 
  -8   1   4      700.29      699.91     40.45 o 
  -7   1   4      128.19      122.61     15.10 o 
  -6   1   4      157.48      153.07     11.40 o 
  -5   1   4     1905.76     1808.86     31.72 o 
  -4   1   4      337.52      294.12     11.96 o 
  -3   1   4     3005.96     2842.96     39.97 o 
  -2   1   4     7794.00     7136.80    150.89 o 
  -1   1   4     1324.52     1089.03     55.67 o 
   0   1   4     2828.38     2622.37     50.37 o 
   1   1   4       71.71       54.04      6.50 o 
   2   1   4       60.68       48.24      8.59 o 
   3   1   4     1118.77     1149.73     48.16 o 
   4   1   4      193.29      207.48     19.58 o 
   5   1   4      151.36      157.41     17.57 o 
   6   1   4      419.22      439.23     45.23 o 
   7   1   4      260.59      263.08     26.40 o 
   8   1   4      101.18       40.00     57.18 o 
   9   1   4      307.03      333.62     33.10 o 
  10   1   4       91.66      112.65     27.20 o 
 -11   2   4       10.19       -8.43     25.11 o 
 -10   2   4        3.28      -23.00     23.00 o 
  -9   2   4      210.66      206.58     45.78 o 
  -8   2   4      861.07      805.66     33.10 o 
  -7   2   4     2133.91     2169.93     49.49 o 
  -6   2   4      409.74      366.02     23.69 o 
  -5   2   4      116.63      125.33      8.74 o 
  -4   2   4     1801.54     1992.67     31.72 o 
  -3   2   4     4280.76     4112.40     44.05 o 
  -2   2   4     1817.43     1731.69     21.70 o 
  -1   2   4     5277.06     5126.10     56.50 o 
   0   2   4     2336.54     2159.63     38.51 o 
   1   2   4     6521.24     6066.35     75.81 o 
   2   2   4     2016.12     1963.87     31.27 o 
   3   2   4     5453.33     5367.36     83.34 o 
   4   2   4      112.90      106.86     11.80 o 
   5   2   4       38.35       62.07     14.95 o 
   6   2   4       52.30       23.74     17.28 o 
   7   2   4     1070.90      984.19     43.74 o 
   8   2   4        4.97       -2.64     16.64 o 
   9   2   4       30.05       49.82     23.11 o 
  10   2   4        1.14       -4.18     20.85 o 
 -10   3   4       60.75       51.05     36.95 o 
  -9   3   4       37.06       27.29     14.85 o 
  -8   3   4      374.29      418.74     22.10 o 
  -7   3   4      254.93      281.89     20.64 o 
  -6   3   4      227.13      220.89     16.78 o 
  -5   3   4     1608.44     1551.77     26.09 o 
  -4   3   4     1400.97     1281.96     25.49 o 
  -3   3   4      368.65      391.03     13.58 o 
  -2   3   4      846.20      727.78     14.97 o 
  -1   3   4     8193.18     7619.38    138.57 o 
   0   3   4      282.24      279.99      9.59 o 
   1   3   4      393.64      379.80     12.86 o 
   2   3   4      944.86      951.11     18.17 o 
   3   3   4      112.34       78.89     10.72 o 
   4   3   4        9.61        6.29      8.12 o 
   5   3   4      365.22      400.98     21.50 o 
   6   3   4      474.55      490.55     26.18 o 
   7   3   4        0.88       -3.18     29.04 o 
   8   3   4      119.55      109.35     24.23 o 
   9   3   4     1200.50     1185.18     88.06 o 
  10   3   4        2.35        2.51     23.85 o 
 -10   4   4      432.52      465.19     58.56 o 
  -9   4   4       68.51       77.61     18.76 o 
  -8   4   4       10.63        0.29     15.19 o 
  -7   4   4        6.22        3.02     10.71 o 
  -6   4   4     2157.02     2129.17     47.98 o 
  -5   4   4        1.55        8.00      6.50 o 
  -4   4   4      595.20      572.69     19.81 o 
  -3   4   4      398.73      409.11     19.86 o 
  -2   4   4     2798.10     2702.29     58.68 o 
  -1   4   4     1613.84     1650.36     29.05 o 
   0   4   4     4486.36     4230.92     50.29 o 
   1   4   4      387.18      384.13     13.78 o 
   2   4   4      179.96      207.51     10.54 o 
   3   4   4     1796.45     1807.53     34.46 o 
   4   4   4     5666.90     5804.38     82.50 o 
   5   4   4        5.98        4.95      9.88 o 
   6   4   4      312.62      332.97     31.40 o 
   7   4   4        0.07      -12.47     12.81 o 
   8   4   4      415.69      457.47     36.36 o 
   9   4   4        9.02       21.10     38.44 o 
  10   4   4       24.60        8.80     24.28 o 
 -10   5   4       25.15       20.37     23.45 o 
  -9   5   4        3.22        1.09     19.73 o 
  -8   5   4      330.04      341.68     25.76 o 
  -7   5   4      659.33      656.16     29.73 o 
  -6   5   4      254.97      250.92     21.79 o 
  -5   5   4     1137.02     1079.58     32.63 o 
  -4   5   4     1057.10     1044.07     29.98 o 
  -3   5   4        6.88       -1.83      7.85 o 
  -2   5   4     3484.05     3599.51     62.07 o 
  -1   5   4      678.04      660.21     18.58 o 
   0   5   4      156.00      149.31      8.39 o 
   1   5   4       44.03       50.71      6.68 o 
   2   5   4      376.15      349.99     12.59 o 
   3   5   4       54.38       57.80     12.18 o 
   4   5   4        5.13        6.01      9.78 o 
   5   5   4      859.07      828.37     27.33 o 
   6   5   4     1143.82     1156.46     61.61 o 
   7   5   4       21.73       12.69     13.23 o 
   8   5   4       24.06       33.60     16.04 o 
   9   5   4        1.71       -2.95     18.82 o 
  -9   6   4      580.86      702.56     65.85 o 
  -8   6   4       57.19       68.88     19.17 o 
  -7   6   4      322.80      375.66     25.60 o 
  -6   6   4      161.21      183.23     19.23 o 
  -5   6   4       20.03       20.17     11.67 o 
  -4   6   4       70.16       81.59     13.72 o 
  -3   6   4     3587.01     3401.00     67.01 o 
  -2   6   4        6.00        7.09      9.01 o 
  -1   6   4      129.22       91.06     12.39 o 
   0   6   4      383.45      371.80     15.67 o 
   1   6   4     2820.01     2839.87     39.69 o 
   2   6   4      383.52      372.68     14.09 o 
   3   6   4        4.18       -0.03      8.71 o 
   4   6   4      100.03      114.66     15.14 o 
   5   6   4      650.98      594.37     24.98 o 
   6   6   4       13.32       18.65     19.74 o 
   7   6   4      709.62      736.94     36.67 o 
   8   6   4        2.60      -13.81     23.00 o 
   9   6   4       74.89       91.70     30.12 o 
  -9   7   4      126.38      122.89     34.05 o 
  -8   7   4       50.37       50.27     19.05 o 
  -7   7   4      128.31      137.39     20.73 o 
  -6   7   4       24.99       25.42     13.62 o 
  -5   7   4        4.96       13.68     12.77 o 
  -4   7   4        1.70        6.64     11.66 o 
  -3   7   4       59.27       50.03     22.48 o 
  -2   7   4       10.50       13.57     10.80 o 
  -1   7   4      685.97      729.04     26.33 o 
   0   7   4      147.29      131.60     12.24 o 
   1   7   4      616.75      623.63     20.63 o 
   2   7   4       30.44       34.34     10.99 o 
   3   7   4     1652.56     1628.41     35.78 o 
   4   7   4       85.30       81.75     15.75 o 
   5   7   4        1.67      -10.81     17.36 o 
   6   7   4       94.92       74.66     18.58 o 
   7   7   4        0.27       -5.17     37.85 o 
   8   7   4        3.66      -15.80     17.53 o 
  -8   8   4        0.02      -25.23     25.23 o 
  -7   8   4       78.36      136.50     35.43 o 
  -6   8   4      539.32      551.53     30.27 o 
  -5   8   4        0.51       17.60     14.00 o 
  -4   8   4        6.60       -6.47     12.05 o 
  -3   8   4      111.24       83.80     15.34 o 
  -2   8   4      397.46      395.72     22.90 o 
  -1   8   4       26.06       12.93     12.41 o 
   0   8   4      929.02      921.56     41.01 o 
   1   8   4      160.14      179.32     19.61 o 
   2   8   4      364.61      382.18     31.71 o 
   3   8   4       97.63      104.08     33.02 o 
   4   8   4      668.18      703.45    118.59 o 
   5   8   4      295.13      254.64     31.19 o 
   6   8   4        0.11        1.45     18.65 o 
   7   8   4        2.59      -13.51     20.88 o 
   8   8   4      159.53      139.17     26.38 o 
  -7   9   4       59.82       84.80     21.07 o 
  -6   9   4       64.90       62.24     18.16 o 
  -5   9   4       31.34       35.97     15.93 o 
  -4   9   4       97.73      121.67     26.60 o 
  -3   9   4       56.94       85.45     21.99 o 
  -2   9   4      213.64      283.17     61.60 o 
  -1   9   4       61.19       57.52     27.76 o 
   0   9   4        3.38       -4.39     17.75 o 
   1   9   4       68.59       65.65     14.73 o 
   2   9   4       97.37      143.89     39.14 o 
   3   9   4        0.36       -6.64     24.78 o 
   4   9   4       27.23       22.41     20.37 o 
   5   9   4        0.18      -13.65     18.77 o 
   6   9   4      184.97      167.99     30.56 o 
   7   9   4       15.24      -12.18     32.53 o 
  -6  10   4       16.63       -7.48     33.18 o 
  -5  10   4       15.04      -19.79     19.79 o 
  -4  10   4       43.31       25.95     26.19 o 
  -3  10   4      457.94      473.19     37.16 o 
  -2  10   4       99.71      122.92     47.86 o 
  -1  10   4        7.70        4.03     18.98 o 
   0  10   4       40.38       42.67     21.14 o 
   1  10   4      140.05      150.56     26.66 o 
   2  10   4       39.56       57.42     22.38 o 
   3  10   4      202.40      234.99     31.79 o 
   4  10   4       49.51       57.27     27.47 o 
   5  10   4       33.29      -19.09     20.23 o 
   6  10   4       24.81       12.88     23.87 o 
  -5  11   4      203.20      210.56     76.57 o 
  -4  11   4       17.17       -4.16     21.50 o 
  -3  11   4        0.94       29.63     21.63 o 
  -2  11   4        0.91       16.23     21.02 o 
  -1  11   4        1.40       -7.39     18.78 o 
   0  11   4       14.27       18.97     21.09 o 
   1  11   4      212.84      189.75     29.38 o 
   2  11   4      125.02      124.17     45.02 o 
   3  11   4       71.67       61.90     25.68 o 
   4  11   4       26.59       40.63     29.88 o 
  -3  12   4       14.66       -8.07     21.81 o 
  -2  12   4       44.03       32.44     24.65 o 
  -1  12   4        4.69      -21.23     21.23 o 
   0  12   4      210.12      155.16     29.73 o 
   1  12   4       32.11       26.99     28.66 o 
   2  12   4        5.81       20.98     23.43 o 
 -11   0   5      105.91       80.61     43.61 o 
  -9   0   5        2.37        7.10     28.39 o 
  -7   0   5      313.28      305.75     22.73 o 
  -5   0   5    10605.62    10961.02    185.07 o 
  -3   0   5      380.21      398.07     20.97 o 
  -1   0   5      489.60      435.40     19.03 o 
   1   0   5     3750.02     3584.67     98.54 o 
   3   0   5     3142.82     2816.97     87.33 o 
   5   0   5      872.75      843.75     49.14 o 
   7   0   5        5.19       23.51     21.40 o 
   9   0   5      408.86      450.07     52.11 o 
 -11   1   5       16.05      -51.93     51.93 o 
 -10   1   5       41.05       22.49     24.86 o 
  -9   1   5      230.67      212.07     29.92 o 
  -8   1   5        8.20        3.31     13.16 o 
  -7   1   5      484.10      494.78     24.06 o 
  -6   1   5      897.85      894.01     23.16 o 
  -5   1   5      424.80      353.00     14.88 o 
  -4   1   5      599.94      650.16     15.06 o 
  -3   1   5     3766.97     3518.12     48.34 o 
  -2   1   5      938.01      781.15     17.47 o 
  -1   1   5     2855.90     2670.54     37.82 o 
   0   1   5      665.80      521.96     15.57 o 
   1   1   5     3057.15     2786.03     40.33 o 
   2   1   5       63.67       52.58     10.67 o 
   3   1   5      263.98      259.75     24.22 o 
   4   1   5      687.97      659.18     28.96 o 
   5   1   5       93.88       64.47     14.95 o 
   6   1   5      596.90      545.17     31.78 o 
   7   1   5       11.95       -4.81     15.36 o 
   8   1   5      207.93      271.32     28.61 o 
   9   1   5       47.06       49.83     27.36 o 
  10   1   5       18.22       -3.90     21.10 o 
 -11   2   5        0.20      -26.98     31.66 o 
 -10   2   5       21.77       33.74     25.90 o 
  -9   2   5      126.34       79.39     25.70 o 
  -8   2   5      942.58      837.82     32.91 o 
  -7   2   5      166.94      141.98     16.95 o 
  -6   2   5      103.90       99.00      9.70 o 
  -5   2   5      354.05      369.51     11.66 o 
  -4   2   5     1302.62     1247.45     21.46 o 
  -3   2   5     6896.76     7372.81     73.44 o 
  -2   2   5     5561.08     5071.38     57.19 o 
  -1   2   5       13.24        7.03      4.47 o 
   0   2   5     1460.06     1346.05     23.55 o 
   1   2   5      529.26      516.89     14.68 o 
   2   2   5     3548.45     3381.79     58.07 o 
   3   2   5        7.61        0.19      9.34 o 
   4   2   5        1.83       -4.56     12.66 o 
   5   2   5        4.28       -1.14     12.30 o 
   6   2   5     1321.50     1342.19     48.16 o 
   7   2   5      315.53      338.46     29.74 o 
   8   2   5      189.33      173.20     26.77 o 
   9   2   5      139.96      116.66     33.94 o 
  10   2   5      200.23      215.51     37.30 o 
 -10   3   5      475.27      521.80     61.05 o 
  -9   3   5      141.45      137.34     20.98 o 
  -8   3   5       24.11       25.05     15.01 o 
  -7   3   5       67.35       62.89     12.55 o 
  -6   3   5      915.17      850.44     21.68 o 
  -5   3   5      227.23      242.83     12.03 o 
  -4   3   5      296.40      277.97     11.28 o 
  -3   3   5      317.11      279.20     10.72 o 
  -2   3   5     1125.73     1024.61     28.12 o 
  -1   3   5     2329.69     2381.04     31.70 o 
   0   3   5     5360.26     5007.28     64.29 o 
   1   3   5     2944.76     2812.07     37.30 o 
   2   3   5      430.54      409.76     13.01 o 
   3   3   5      641.67      632.12     18.51 o 
   4   3   5      124.18      107.37     13.38 o 
   5   3   5      432.51      402.87     22.16 o 
   6   3   5       20.03        6.94     15.35 o 
   7   3   5      368.13      405.78     31.68 o 
   8   3   5      844.30      965.82     48.41 o 
   9   3   5      115.80      101.62     27.04 o 
  10   3   5       50.72       52.38     26.72 o 
 -10   4   5       44.31       16.47     33.32 o 
  -9   4   5       47.07       27.03     20.53 o 
  -8   4   5       98.24      106.86     17.93 o 
  -7   4   5      593.32      570.05     23.40 o 
  -6   4   5      143.40      144.21     12.15 o 
  -5   4   5     1951.51     1892.19     32.17 o 
  -4   4   5        5.04       -0.22      5.87 o 
  -3   4   5      156.22      157.46      9.01 o 
  -2   4   5       39.15       35.58      6.00 o 
  -1   4   5     9026.63     9027.55    108.25 o 
   0   4   5       22.48       17.61      9.88 o 
   1   4   5      587.45      547.66     16.90 o 
   2   4   5        6.53       -1.99      7.63 o 
   3   4   5     3741.89     3536.61     56.28 o 
   4   4   5      210.56      247.57     15.67 o 
   5   4   5     2393.60     2390.83     53.40 o 
   6   4   5       53.05       60.15     16.11 o 
   7   4   5       13.27       13.62     18.13 o 
   8   4   5       17.73       -5.80     25.95 o 
   9   4   5      366.55      388.93     37.30 o 
 -10   5   5      160.69      157.69     29.63 o 
  -9   5   5      515.16      452.64     36.46 o 
  -8   5   5        2.06        8.09     14.38 o 
  -7   5   5       83.02       79.98     30.65 o 
  -6   5   5      142.94      112.59     27.26 o 
  -5   5   5      137.31      123.96     18.88 o 
  -4   5   5       94.44       72.16     18.41 o 
  -3   5   5     2428.16     2380.87     47.21 o 
  -2   5   5       46.47       37.61      8.39 o 
  -1   5   5      238.16      221.88     17.16 o 
   0   5   5     2366.81     2247.42     32.87 o 
   1   5   5     2765.65     2751.57     43.79 o 
   2   5   5        1.75       -6.08      6.08 o 
   3   5   5      187.80      186.12     12.68 o 
   4   5   5      262.60      266.60     16.70 o 
   5   5   5      219.21      242.28     17.75 o 
   6   5   5      483.64      459.64     26.55 o 
   7   5   5      574.85      527.97     64.05 o 
   8   5   5        1.32        5.81     17.43 o 
   9   5   5        7.81       17.38     20.54 o 
  -9   6   5        6.87       27.74     22.63 o 
  -8   6   5      971.66      981.34     78.17 o 
  -7   6   5      156.98      157.66     24.64 o 
  -6   6   5       15.10        9.39     12.44 o 
  -5   6   5       10.78       -4.53     10.94 o 
  -4   6   5     2605.11     2508.68     52.78 o 
  -3   6   5      231.94      202.45     16.68 o 
  -2   6   5       39.22       40.35      9.61 o 
  -1   6   5        7.81        3.15      7.88 o 
   0   6   5      738.04      712.25     22.99 o 
   1   6   5        0.55       -3.87      5.71 o 
   2   6   5      486.01      447.96     16.14 o 
   3   6   5      347.47      332.69     19.76 o 
   4   6   5       60.40       46.63     12.06 o 
   5   6   5      446.19      470.67     23.42 o 
   6   6   5     1773.31     1753.35     43.55 o 
   7   6   5        0.39       -5.20     13.64 o 
   8   6   5       12.37        8.78     18.01 o 
  -9   7   5       35.54       49.26     23.28 o 
  -8   7   5        5.90       13.88     20.50 o 
  -7   7   5       11.95       -9.63     14.68 o 
  -6   7   5      238.50      254.47     21.54 o 
  -5   7   5      852.46      799.37     34.60 o 
  -4   7   5      101.77      114.06     16.37 o 
  -3   7   5      411.14      425.12     26.86 o 
  -2   7   5      302.73      341.55     17.45 o 
  -1   7   5        5.77       -0.08     11.16 o 
   0   7   5     1044.58     1097.87     27.85 o 
   1   7   5        0.63       -0.28      7.45 o 
   2   7   5       67.10       66.10     11.74 o 
   3   7   5      325.32      301.05     30.14 o 
   4   7   5       21.19       -5.07     11.16 o 
   5   7   5      207.35      177.90     20.43 o 
   6   7   5       22.90        3.81     17.53 o 
   7   7   5      109.52      114.21     22.40 o 
   8   7   5      159.26      145.38     24.74 o 
  -8   8   5       60.47       98.54     30.47 o 
  -7   8   5       77.71       59.92     23.46 o 
  -6   8   5      229.00      221.77     23.00 o 
  -5   8   5      363.46      397.65     29.97 o 
  -4   8   5      306.23      317.08     47.94 o 
  -3   8   5       91.35       92.72     15.87 o 
  -2   8   5       12.39      -11.82     12.06 o 
  -1   8   5      952.03      964.67     31.21 o 
   0   8   5       11.40        8.78     10.64 o 
   1   8   5       87.45       89.00     13.48 o 
   2   8   5        1.91       12.24     18.28 o 
   3   8   5      163.46      178.85     26.04 o 
   4   8   5        1.28        2.69     17.43 o 
   5   8   5       17.46       23.48     24.32 o 
   6   8   5      154.74      126.89     27.50 o 
   7   8   5      157.61      142.92     30.49 o 
  -7   9   5      301.37      304.97     27.87 o 
  -6   9   5       28.41       29.31     25.75 o 
  -5   9   5        4.32      -11.16     14.41 o 
  -4   9   5       65.15       58.19     36.86 o 
  -3   9   5      137.77      148.26     21.96 o 
  -2   9   5       50.08       22.67     17.42 o 
  -1   9   5      130.64      115.85     17.51 o 
   0   9   5       77.27       64.86     15.19 o 
   1   9   5        6.15        5.13     11.73 o 
   2   9   5        0.81        4.03     18.36 o 
   3   9   5      266.16      310.73     32.60 o 
   4   9   5      114.54       71.37     23.92 o 
   5   9   5      214.53      200.89     31.32 o 
   6   9   5       41.01       64.26     25.85 o 
  -6  10   5        9.25      -21.24     21.24 o 
  -5  10   5       94.96      106.47     32.21 o 
  -4  10   5      439.29      450.31     38.00 o 
  -3  10   5       49.19       48.31     22.56 o 
  -2  10   5      139.27      113.60     27.33 o 
  -1  10   5        1.77       -9.74     14.03 o 
   0  10   5      313.75      359.46     25.38 o 
   1  10   5       61.73       73.96     23.42 o 
   2  10   5      407.30      425.01     98.62 o 
   3  10   5      147.18      166.93     29.62 o 
   4  10   5        4.79       20.95     22.45 o 
   5  10   5       16.39        8.71     22.88 o 
  -5  11   5       12.38       26.81     35.38 o 
  -4  11   5       29.70       42.13     23.53 o 
  -3  11   5       71.18       95.35     26.15 o 
  -2  11   5       11.53       41.30     17.44 o 
  -1  11   5       66.93       64.08     18.66 o 
   0  11   5      295.54      304.80     34.41 o 
   1  11   5        9.53       27.76     23.33 o 
   2  11   5       67.60       55.53     40.85 o 
   3  11   5       93.04       87.93     28.43 o 
   4  11   5       93.40      121.32     30.62 o 
  -2  12   5        1.84       26.74     18.09 o 
  -1  12   5      120.78      137.94     22.68 o 
   0  12   5      128.87      109.28     27.91 o 
   1  12   5       47.79        4.20     24.00 o 
   2  12   5       39.37       34.18     26.18 o 
 -10   0   6       78.89       69.50     38.73 o 
  -8   0   6       85.79      105.10     32.29 o 
  -6   0   6      384.50      368.86     22.87 o 
  -4   0   6      700.79      624.44     25.81 o 
  -2   0   6     3184.46     2797.59     58.07 o 
   0   0   6      260.83      321.43     18.06 o 
   2   0   6     1005.04      950.96     45.94 o 
   4   0   6      921.47      841.64     47.35 o 
   6   0   6       30.34       -5.96     19.23 o 
   8   0   6      987.21     1120.80     71.18 o 
  10   0   6        3.79      108.08     41.50 o 
 -11   1   6        6.92       26.22     31.26 o 
 -10   1   6        1.64       26.51     25.89 o 
  -9   1   6       26.96       52.89     23.18 o 
  -8   1   6       77.66       78.47     18.30 o 
  -7   1   6      180.81      178.79     17.46 o 
  -6   1   6      138.57      135.57     12.37 o 
  -5   1   6      365.97      379.76     13.15 o 
  -4   1   6      163.84      114.15      7.67 o 
  -3   1   6      260.81      247.14     11.67 o 
  -2   1   6       33.49       31.99      6.74 o 
  -1   1   6        7.59       -5.72      5.72 o 
   0   1   6      285.28      220.73     11.48 o 
   1   1   6      419.19      445.01     14.53 o 
   2   1   6     3518.03     3298.76    113.57 o 
   3   1   6     2174.98     1979.11     50.71 o 
   4   1   6       82.39       67.96     14.56 o 
   5   1   6        2.56      -11.39     16.41 o 
   6   1   6        2.83       -1.32     14.93 o 
   7   1   6       60.30       68.09     20.28 o 
   8   1   6        5.34      -19.83     27.71 o 
   9   1   6        0.74       -6.10     19.93 o 
  10   1   6      336.94      317.09     37.65 o 
 -10   2   6       24.35        7.65     24.67 o 
  -9   2   6      629.86      545.69     39.85 o 
  -8   2   6        1.61       17.67     14.53 o 
  -7   2   6      181.77      157.22     17.72 o 
  -6   2   6        3.12       -0.18      7.27 o 
  -5   2   6      453.49      390.98     15.26 o 
  -4   2   6      158.58      154.02      8.47 o 
  -3   2   6    11777.28    10982.31    237.44 o 
  -2   2   6       18.64       15.62      6.17 o 
  -1   2   6      388.62      376.40     23.66 o 
   0   2   6       17.52       13.54      6.98 o 
   1   2   6     4955.92     4711.04     88.59 o 
   2   2   6      134.32      111.39     14.66 o 
   3   2   6      251.06      205.94     15.11 o 
   4   2   6       59.47       35.45     14.05 o 
   5   2   6     1104.66     1076.85     41.45 o 
   6   2   6        0.17      -12.55     14.71 o 
   7   2   6      679.51      676.21     44.56 o 
   8   2   6       67.49       19.11     31.99 o 
   9   2   6        4.22      -10.40     20.69 o 
 -10   3   6      151.71      122.00     44.31 o 
  -9   3   6      164.31      170.90     22.42 o 
  -8   3   6      673.33      674.92     30.65 o 
  -7   3   6      902.15      801.04     37.63 o 
  -6   3   6      175.10      184.71     17.00 o 
  -5   3   6     1070.95     1052.50     20.02 o 
  -4   3   6     1300.60     1254.71     23.01 o 
  -3   3   6      284.39      288.01     11.01 o 
  -2   3   6       87.65       79.57      7.08 o 
  -1   3   6     6702.11     6525.59     73.30 o 
   0   3   6      151.18      120.74      8.08 o 
   1   3   6      104.92      156.16     12.28 o 
   2   3   6      708.10      667.48     16.75 o 
   3   3   6     2117.86     1900.92     35.05 o 
   4   3   6        0.83        5.60     10.12 o 
   5   3   6      350.32      330.56     42.14 o 
   6   3   6      623.75      630.39     35.89 o 
   7   3   6        5.38      -16.49     16.49 o 
   8   3   6       58.02       56.99     22.94 o 
   9   3   6      323.92      287.67     36.13 o 
 -10   4   6      695.61      677.87     69.88 o 
  -9   4   6        9.99        5.05     44.18 o 
  -8   4   6        8.88       -4.16     18.42 o 
  -7   4   6       13.56       18.51     17.29 o 
  -6   4   6     3641.77     3476.34     77.09 o 
  -5   4   6       76.41       76.07     11.15 o 
  -4   4   6      117.45      118.20      9.31 o 
  -3   4   6      569.39      556.37     15.19 o 
  -2   4   6     3168.21     3164.93     41.53 o 
  -1   4   6       96.17      101.18      8.30 o 
   0   4   6     4057.04     3634.44     69.81 o 
   1   4   6      236.30      226.14     10.90 o 
   2   4   6      430.09      410.12     16.09 o 
   3   4   6        5.69       -2.76      6.91 o 
   4   4   6     2430.82     2345.60     45.19 o 
   5   4   6       44.00       28.99     13.94 o 
   6   4   6        7.76       -7.76     12.56 o 
   7   4   6        0.37       -0.57     16.97 o 
   8   4   6      660.87      653.58     42.45 o 
   9   4   6        0.18      -20.76     20.76 o 
 -10   5   6       11.44       -4.29     21.80 o 
  -9   5   6        0.15      -12.63     37.70 o 
  -8   5   6      608.89      622.47     38.64 o 
  -7   5   6        0.84      -14.06     15.97 o 
  -6   5   6       13.47        6.23     12.54 o 
  -5   5   6      292.29      284.24     26.05 o 
  -4   5   6      726.05      670.27     21.45 o 
  -3   5   6      146.87      117.23     11.38 o 
  -2   5   6       17.11        9.84      7.82 o 
  -1   5   6     1518.96     1299.62     50.76 o 
   0   5   6      214.44      194.48     10.75 o 
   1   5   6       53.97       42.74      7.93 o 
   2   5   6     1153.82     1202.10     24.52 o 
   3   5   6       30.75        9.72      7.58 o 
   4   5   6      173.95      161.32     15.00 o 
   5   5   6      386.34      392.58     21.85 o 
   6   5   6      206.46      193.70     22.50 o 
   7   5   6       17.19       -5.43     13.68 o 
   8   5   6        2.57      -11.19     18.17 o 
   9   5   6       72.82       39.36     32.40 o 
  -9   6   6      661.59      607.41     41.23 o 
  -8   6   6       25.81       58.94     36.51 o 
  -7   6   6      103.65      136.65     27.20 o 
  -6   6   6        0.97        7.22     10.69 o 
  -5   6   6      234.02      217.74     16.21 o 
  -4   6   6       39.97       34.88     13.91 o 
  -3   6   6      575.42      531.17     23.49 o 
  -2   6   6       13.37        1.90      8.84 o 
  -1   6   6       36.77       20.88      9.17 o 
   0   6   6        4.12        9.30      8.99 o 
   1   6   6     1889.76     1869.13     44.27 o 
   2   6   6      240.47      224.79     12.85 o 
   3   6   6       10.68        6.66      9.97 o 
   4   6   6       28.61       11.77     11.82 o 
   5   6   6      450.30      450.92     23.53 o 
   6   6   6       11.02       11.92     13.27 o 
   7   6   6      359.19      338.22     27.45 o 
   8   6   6       57.69       81.12     21.93 o 
  -9   7   6       59.80       55.78     49.19 o 
  -8   7   6       26.35        5.23     19.14 o 
  -7   7   6      300.01      279.56     28.43 o 
  -6   7   6       47.32       51.44     12.15 o 
  -5   7   6       55.47       58.67     19.64 o 
  -4   7   6        2.11        1.03     10.05 o 
  -3   7   6       73.85       77.39     12.35 o 
  -2   7   6      106.73      107.25     14.74 o 
  -1   7   6      982.15      920.66     26.31 o 
   0   7   6      149.17      154.20     17.94 o 
   1   7   6       32.92       15.95      9.28 o 
   2   7   6       18.86       15.38     10.47 o 
   3   7   6        7.50       27.30     15.17 o 
   4   7   6        2.02      -13.75     13.75 o 
   5   7   6       51.00       44.88     18.38 o 
   6   7   6       33.08       45.18     17.20 o 
   7   7   6       44.17       24.49     18.93 o 
   8   7   6       27.00       24.62     20.00 o 
  -8   8   6       76.09      115.76     38.03 o 
  -7   8   6      184.97      188.91     43.28 o 
  -6   8   6      269.72      248.88     19.81 o 
  -5   8   6      130.36      131.50     15.92 o 
  -4   8   6        7.37        2.67     10.77 o 
  -3   8   6      118.27      135.50     14.78 o 
  -2   8   6      370.94      418.07     20.60 o 
  -1   8   6       28.64       48.70     16.62 o 
   0   8   6      816.60      859.96     26.96 o 
   1   8   6       19.03        9.76     12.50 o 
   2   8   6      531.66      502.07     36.20 o 
   3   8   6      293.66      297.17     31.14 o 
   4   8   6      160.04      182.46     27.14 o 
   5   8   6      263.87      247.32     59.51 o 
   6   8   6        0.00       -1.13     19.81 o 
   7   8   6       56.75       60.39     26.24 o 
  -7   9   6       12.77      -16.86     19.23 o 
  -6   9   6       72.16       57.70     17.91 o 
  -5   9   6        1.89       10.30     13.95 o 
  -4   9   6      416.35      389.78     22.13 o 
  -3   9   6      361.26      289.68     20.96 o 
  -2   9   6       15.65       14.25     13.75 o 
  -1   9   6      116.93      114.47     17.77 o 
   0   9   6       33.63       40.74     14.99 o 
   1   9   6      226.72      219.43     28.31 o 
   2   9   6      337.97      373.57     64.93 o 
   3   9   6       75.75       61.57     27.01 o 
   4   9   6       29.96        4.71     19.64 o 
   5   9   6       13.34        0.12     20.28 o 
   6   9   6      114.08      153.76     43.53 o 
  -6  10   6       32.79       26.31     22.37 o 
  -5  10   6       41.61       43.34     18.26 o 
  -4  10   6       71.67       93.59     19.40 o 
  -3  10   6      368.64      394.16     27.66 o 
  -2  10   6      308.99      350.82     25.78 o 
  -1  10   6       47.87       57.61     17.46 o 
   0  10   6       22.32       -0.03     15.64 o 
   1  10   6      244.90      265.67     50.06 o 
   2  10   6       69.87       43.61     34.45 o 
   3  10   6       65.01       54.58     23.87 o 
   4  10   6       43.11       31.56     28.79 o 
   5  10   6      163.71      193.60     32.87 o 
  -4  11   6       40.53       30.37     27.49 o 
  -3  11   6       11.34       12.13     17.59 o 
  -2  11   6       13.59       32.44     17.28 o 
  -1  11   6       26.78       45.39     19.42 o 
   0  11   6        6.28       14.47     21.07 o 
   1  11   6        4.84       17.62     24.24 o 
   2  11   6      102.63       71.21     26.52 o 
   3  11   6      107.84      133.66     30.61 o 
  -1  12   6       28.59       43.76     23.81 o 
   0  12   6       37.97       10.79     23.02 o 
  -9   0   7       11.30        2.71     28.44 o 
  -7   0   7      347.94      333.62     25.05 o 
  -5   0   7       86.50       95.70     15.09 o 
  -3   0   7       13.24       31.23     18.45 o 
  -1   0   7       45.48       20.26     10.27 o 
   1   0   7      454.79      483.72     37.05 o 
   3   0   7     5377.12     5062.36    143.56 o 
   5   0   7       67.40       65.77     25.35 o 
   7   0   7      319.38      291.24     41.44 o 
   9   0   7       10.67       -6.39     29.15 o 
 -10   1   7      118.32       82.39     28.88 o 
  -9   1   7      130.62      126.66     26.27 o 
  -8   1   7        0.25       -1.88     13.47 o 
  -7   1   7        4.19        8.31     18.13 o 
  -6   1   7      368.37      355.96     17.15 o 
  -5   1   7      430.08      396.53     16.81 o 
  -4   1   7        3.76        7.91      7.18 o 
  -3   1   7     2455.51     2263.24     40.18 o 
  -2   1   7      314.39      288.27     12.91 o 
  -1   1   7      189.41      183.51     10.93 o 
   0   1   7        3.48        3.73      8.22 o 
   1   1   7     4965.09     4719.98     74.91 o 
   2   1   7        0.76        3.57     11.75 o 
   3   1   7       55.77       74.13     15.30 o 
   4   1   7      945.00      897.66     37.27 o 
   5   1   7     1339.69     1246.69     45.83 o 
   6   1   7      144.89      129.77     31.94 o 
   7   1   7      115.56      163.77     24.87 o 
   8   1   7       34.86       11.74     20.38 o 
   9   1   7       82.37       48.15     26.30 o 
 -10   2   7      232.35      203.75     33.59 o 
  -9   2   7        1.18        5.64     22.37 o 
  -8   2   7      529.56      470.01     27.13 o 
  -7   2   7       83.59       59.34     14.85 o 
  -6   2   7      168.42      157.99     13.42 o 
  -5   2   7      344.46      344.30     16.02 o 
  -4   2   7     1879.03     1701.79     30.46 o 
  -3   2   7     1000.16     1011.30     27.48 o 
  -2   2   7      163.46      162.69     12.56 o 
  -1   2   7        0.10       -3.41      5.98 o 
   0   2   7     2394.07     2217.70     31.86 o 
   1   2   7      695.80      761.23     20.13 o 
   2   2   7     1470.00     1301.68     27.94 o 
   3   2   7     1356.47     1258.80     34.15 o 
   4   2   7      330.87      357.70     25.65 o 
   5   2   7        0.27      -14.33     14.33 o 
   6   2   7      441.05      418.20     31.59 o 
   7   2   7        0.02        1.96     18.02 o 
   8   2   7        2.46      -13.79     20.30 o 
   9   2   7       25.79       23.59     24.33 o 
 -10   3   7      677.41      527.92     62.57 o 
  -9   3   7      405.11      389.14     34.10 o 
  -8   3   7       24.82       26.62     17.73 o 
  -7   3   7      250.45      195.89     42.82 o 
  -6   3   7     1238.80     1196.86     37.34 o 
  -5   3   7      429.88      428.73     17.84 o 
  -4   3   7       85.61       78.96     12.47 o 
  -3   3   7      260.77      236.69     10.38 o 
  -2   3   7     2348.02     2230.11     31.96 o 
  -1   3   7      296.30      354.17     12.18 o 
   0   3   7      890.28      815.81     18.06 o 
   1   3   7      857.12      814.89     21.11 o 
   2   3   7     1134.02     1069.05     26.03 o 
   3   3   7       91.99       87.81     10.90 o 
   4   3   7     1513.69     1507.83     40.77 o 
   5   3   7       35.49        6.71     17.12 o 
   6   3   7       22.21        3.13     17.72 o 
   7   3   7       19.27       41.06     20.72 o 
   8   3   7      458.22      400.16     35.98 o 
   9   3   7       59.67       25.82     24.05 o 
 -10   4   7       46.14       25.35     35.75 o 
  -9   4   7       37.85       18.00     21.28 o 
  -8   4   7        1.34       -0.18     16.56 o 
  -7   4   7     2189.52     2022.97     62.36 o 
  -6   4   7      195.36      173.42     22.43 o 
  -5   4   7     1235.22     1188.91     33.13 o 
  -4   4   7        0.14       -4.72      6.64 o 
  -3   4   7      367.57      351.56     13.27 o 
  -2   4   7      254.19      276.82     11.70 o 
  -1   4   7     9203.26     8724.05     97.05 o 
   0   4   7      181.85      211.16     12.60 o 
   1   4   7       57.48       56.37      8.14 o 
   2   4   7       16.92        6.19      6.46 o 
   3   4   7     1159.75     1119.78     32.02 o 
   4   4   7      198.39      199.49     16.39 o 
   5   4   7      233.14      255.84     39.42 o 
   6   4   7      164.53      136.91     19.30 o 
   7   4   7      110.70       87.68     42.47 o 
   8   4   7        8.15      -11.15     36.08 o 
   9   4   7      230.79      174.72     50.76 o 
  -9   5   7      212.79      167.32     27.61 o 
  -8   5   7       64.91       45.07     21.25 o 
  -7   5   7      511.68      537.02     34.64 o 
  -6   5   7      483.01      477.49     31.70 o 
  -5   5   7      742.55      714.69     27.64 o 
  -4   5   7      133.37      127.78     12.54 o 
  -3   5   7     1251.88     1174.43     27.64 o 
  -2   5   7       31.00        8.77      8.41 o 
  -1   5   7        1.74        1.84      6.91 o 
   0   5   7     1080.83     1026.18     22.22 o 
   1   5   7      894.02      861.49     21.19 o 
   2   5   7        5.29       13.89      8.38 o 
   3   5   7      149.38      147.30     11.76 o 
   4   5   7      232.76      231.79     17.62 o 
   5   5   7        5.69        2.72     12.34 o 
   6   5   7        2.45        2.98     12.60 o 
   7   5   7      155.32      163.92     20.01 o 
   8   5   7        0.70        0.35     19.18 o 
  -9   6   7       14.66       16.52     34.24 o 
  -8   6   7      869.93      836.15     45.51 o 
  -7   6   7       52.69       46.36     26.57 o 
  -6   6   7       11.53       18.75     22.86 o 
  -5   6   7      222.20      224.69     19.41 o 
  -4   6   7     1020.52     1006.94     28.17 o 
  -3   6   7       20.37       26.44     10.38 o 
  -2   6   7       87.50       59.89     12.89 o 
  -1   6   7       64.34       76.66     11.22 o 
   0   6   7      988.42     1021.62     27.02 o 
   1   6   7       48.42       52.56     10.97 o 
   2   6   7     1279.77     1311.55     27.91 o 
   3   6   7      473.48      478.18     22.27 o 
   4   6   7      334.80      328.68     20.69 o 
   5   6   7      247.34      223.26     22.61 o 
   6   6   7      768.54      702.03     32.17 o 
   7   6   7        7.43       -2.41     22.94 o 
   8   6   7        9.89      -19.00     19.00 o 
  -8   7   7        0.41      -12.66     19.73 o 
  -7   7   7      149.17      127.23     24.47 o 
  -6   7   7       88.37      138.33     23.36 o 
  -5   7   7      161.57      147.83     18.01 o 
  -4   7   7        3.88       12.04     14.48 o 
  -3   7   7        7.67        0.59      9.67 o 
  -2   7   7      480.99      495.97     21.08 o 
  -1   7   7       12.84       17.74     10.89 o 
   0   7   7      130.32      147.53     14.83 o 
   1   7   7      125.48      134.04     16.81 o 
   2   7   7       11.73       10.19     13.81 o 
   3   7   7      466.12      480.61     28.14 o 
   4   7   7      123.83      131.44     19.82 o 
   5   7   7        2.83       14.39     16.31 o 
   6   7   7       10.80       25.74     16.44 o 
   7   7   7       42.43       50.08     19.78 o 
  -8   8   7        0.45        1.60     23.46 o 
  -7   8   7       48.51       38.69     44.56 o 
  -6   8   7      167.92      177.80     51.30 o 
  -5   8   7      108.64      114.97     18.42 o 
  -4   8   7      159.00      132.28     19.08 o 
  -3   8   7       99.80       97.08     15.01 o 
  -2   8   7       17.80       12.48     16.70 o 
  -1   8   7      952.09     1004.15     29.81 o 
   0   8   7      431.28      449.56     21.76 o 
   1   8   7      239.53      250.36     22.15 o 
   2   8   7        3.10      -14.86     14.86 o 
   3   8   7      261.74      245.68     47.35 o 
   4   8   7       20.04       20.10     20.47 o 
   5   8   7       73.99       54.81     23.54 o 
   6   8   7      173.13      159.92     30.85 o 
   7   8   7      209.47      189.73     34.61 o 
  -7   9   7      166.17       95.11     25.13 o 
  -6   9   7       46.02       63.25     22.31 o 
  -5   9   7      267.21      283.08     24.04 o 
  -4   9   7       20.68        9.36     12.97 o 
  -3   9   7       17.29       21.38     13.17 o 
  -2   9   7        0.16       -4.08     11.59 o 
  -1   9   7       23.42       15.23     17.40 o 
   0   9   7       15.57        6.26     15.10 o 
   1   9   7       94.22      111.08     25.16 o 
   2   9   7        4.49       37.66     27.66 o 
   3   9   7        8.48       -5.57     20.06 o 
   4   9   7       43.08       26.95     35.75 o 
   5   9   7      278.22      300.69     37.18 o 
   6   9   7       25.27       12.02     23.98 o 
  -6  10   7        0.70       12.82     21.66 o 
  -5  10   7       53.20       16.99     34.64 o 
  -4  10   7      587.17      568.48     32.24 o 
  -3  10   7       66.61       38.88     25.15 o 
  -2  10   7       40.14       52.74     27.03 o 
  -1  10   7      118.56      100.62     28.95 o 
   0  10   7      124.42      112.37     19.93 o 
   1  10   7       65.97       63.21     28.60 o 
   2  10   7      355.59      382.71     72.13 o 
   3  10   7       53.67       70.63     26.30 o 
   4  10   7        7.90      -13.63     21.38 o 
  -4  11   7       46.01       37.47     18.71 o 
  -3  11   7      101.77       84.73     21.36 o 
  -2  11   7      122.04      153.42     22.73 o 
  -1  11   7       18.57        1.49     16.72 o 
   0  11   7       52.02        2.78     33.45 o 
   1  11   7       31.31       57.42     24.34 o 
   2  11   7       40.12       45.20     25.34 o 
   3  11   7       34.00       33.33     25.44 o 
 -10   0   8      176.70      148.06     43.99 o 
  -8   0   8      113.37      153.91     36.40 o 
  -6   0   8      720.49      715.46     33.77 o 
  -4   0   8      203.60      201.15     19.48 o 
  -2   0   8      957.77      881.53     31.74 o 
   0   0   8      721.87      781.88     30.34 o 
   2   0   8     1933.49     1637.23     68.58 o 
   4   0   8     2431.63     2135.63     86.35 o 
   6   0   8       44.43       27.03     24.05 o 
   8   0   8      341.61      278.94     44.10 o 
 -10   1   8       11.29       15.67     25.89 o 
  -9   1   8      142.48      120.57     27.02 o 
  -8   1   8      377.73      384.36     24.86 o 
  -7   1   8      215.64      180.71     15.55 o 
  -6   1   8      221.07      244.82     15.75 o 
  -5   1   8       84.33       90.14     11.69 o 
  -4   1   8     2158.88     2074.50     38.05 o 
  -3   1   8      465.18      405.94     16.56 o 
  -2   1   8      291.33      311.22     18.54 o 
  -1   1   8        2.73        4.47      7.48 o 
   0   1   8      528.85      500.61     20.84 o 
   1   1   8     1852.06     1927.39     41.44 o 
   2   1   8      926.13      838.69     35.17 o 
   3   1   8     1414.97     1413.70     46.24 o 
   4   1   8      490.47      456.79     29.82 o 
   5   1   8        2.59       38.08     18.03 o 
   6   1   8      436.28      397.69     31.20 o 
   7   1   8       72.96       37.98     28.60 o 
   8   1   8      239.63      207.69     29.80 o 
   9   1   8        0.64      -27.79     27.79 o 
 -10   2   8       54.00       45.03     34.73 o 
  -9   2   8      671.23      627.05     42.29 o 
  -8   2   8      122.76       77.27     17.81 o 
  -7   2   8       35.02       19.59     13.47 o 
  -6   2   8        0.80        2.08     10.29 o 
  -5   2   8     1716.44     1630.64     34.15 o 
  -4   2   8        4.46       -3.03      8.27 o 
  -3   2   8     3011.62     2862.36     45.80 o 
  -2   2   8        3.73        4.43      7.55 o 
  -1   2   8        0.98       -4.81      4.81 o 
   0   2   8       29.38       22.63      7.68 o 
   1   2   8     1881.81     1898.75     43.82 o 
   2   2   8     2103.37     2053.27     38.25 o 
   3   2   8       11.62        8.97     26.84 o 
   4   2   8       64.32       84.38     24.27 o 
   5   2   8      882.63      828.02    103.44 o 
   6   2   8       17.85       22.34     36.89 o 
   7   2   8      317.81      271.77     32.75 o 
   8   2   8       12.87      -19.95     19.95 o 
   9   2   8       96.78      111.76     29.88 o 
 -10   3   8       57.30       70.53     40.14 o 
  -9   3   8        7.61        7.72     35.84 o 
  -8   3   8      188.34      212.11     22.25 o 
  -7   3   8      479.29      420.45     35.59 o 
  -6   3   8       69.48       70.80     14.37 o 
  -5   3   8      365.64      353.63     17.39 o 
  -4   3   8      794.05      759.04     26.24 o 
  -3   3   8     1715.70     1621.32     41.24 o 
  -2   3   8        2.28       -6.28      6.39 o 
  -1   3   8     1706.55     1629.11     28.80 o 
   0   3   8      427.68      362.70     17.77 o 
   1   3   8       19.20       28.79      6.94 o 
   2   3   8      219.47      191.23     17.39 o 
   3   3   8     1232.13     1197.89     29.72 o 
   4   3   8      295.85      314.97     21.64 o 
   5   3   8      199.57      180.79     24.56 o 
   6   3   8      565.30      514.88     38.25 o 
   7   3   8      236.67      176.93     27.68 o 
   8   3   8        0.75       14.45     27.66 o 
   9   3   8       74.96       95.49     31.15 o 
 -10   4   8      211.51      206.41     43.64 o 
  -9   4   8       29.98       24.67     22.42 o 
  -8   4   8      249.47      256.69     30.23 o 
  -7   4   8      131.57      119.40     21.88 o 
  -6   4   8     2409.98     2443.05     83.59 o 
  -5   4   8       82.12       85.57     18.21 o 
  -4   4   8       58.64       56.62     12.07 o 
  -3   4   8      124.03      110.02     11.10 o 
  -2   4   8     2301.68     2248.40     35.36 o 
  -1   4   8     1185.32     1239.45     24.02 o 
   0   4   8      669.69      624.62     17.76 o 
   1   4   8       56.47       76.70      9.59 o 
   2   4   8      487.28      481.38     28.71 o 
   3   4   8      207.44      230.96     14.16 o 
   4   4   8     1611.10     1580.42     38.16 o 
   5   4   8      134.00      155.88     20.90 o 
   6   4   8      117.39      109.02     23.39 o 
   7   4   8       81.63       79.46     39.63 o 
   8   4   8      205.43      179.74     30.70 o 
  -9   5   8        3.59      -21.24     21.83 o 
  -8   5   8      517.70      484.13     45.48 o 
  -7   5   8      150.08      153.66     27.82 o 
  -6   5   8        5.71       16.41     16.82 o 
  -5   5   8      174.32      197.78     23.49 o 
  -4   5   8      234.00      260.14     24.09 o 
  -3   5   8      125.36      151.85     21.86 o 
  -2   5   8       15.59        1.47     10.54 o 
  -1   5   8      698.27      625.69     21.05 o 
   0   5   8     1002.66      977.46     25.43 o 
   1   5   8       10.19        1.80      8.17 o 
   2   5   8      711.80      730.59     24.96 o 
   3   5   8      178.65      163.42     13.52 o 
   4   5   8       37.63       26.78     13.39 o 
   5   5   8       18.29       14.97     16.79 o 
   6   5   8       51.50       44.71     15.45 o 
   7   5   8       44.74       43.32     21.67 o 
   8   5   8        6.58        2.07     20.30 o 
  -9   6   8      359.57      297.44     33.27 o 
  -8   6   8       32.00        3.43     19.98 o 
  -7   6   8      211.83      178.06     25.77 o 
  -6   6   8      105.10       71.54     45.83 o 
  -5   6   8      304.98      302.02     27.38 o 
  -4   6   8      364.64      326.22     40.39 o 
  -3   6   8      153.87      157.74     14.44 o 
  -2   6   8       45.10       63.16     20.61 o 
  -1   6   8       69.23       64.31     11.07 o 
   0   6   8        5.37        7.42      9.98 o 
   1   6   8     2795.82     2838.49     50.76 o 
   2   6   8       99.41      114.30     16.26 o 
   3   6   8      279.24      303.00     19.23 o 
   4   6   8       24.10       15.76     17.79 o 
   5   6   8      284.19      305.68     22.22 o 
   6   6   8       36.54       38.25     22.61 o 
   7   6   8       72.01       67.22     18.83 o 
  -8   7   8       88.42       55.85     23.44 o 
  -7   7   8       14.07       -5.72     17.37 o 
  -6   7   8       82.01       53.55     31.58 o 
  -5   7   8      214.22      188.83     24.21 o 
  -4   7   8       16.10        5.97     16.63 o 
  -3   7   8       55.16       60.85     12.88 o 
  -2   7   8       41.10       22.13     14.68 o 
  -1   7   8      953.36     1024.62     29.18 o 
   0   7   8       24.46       21.12     12.36 o 
   1   7   8       46.84       31.17     12.03 o 
   2   7   8        4.12       20.59     15.06 o 
   3   7   8        1.49       15.79     14.54 o 
   4   7   8        2.58        0.84     15.09 o 
   5   7   8        0.37       17.17     16.82 o 
   6   7   8       36.06       14.25     23.27 o 
   7   7   8       46.09       53.84     21.58 o 
  -7   8   8      136.21      117.03     25.82 o 
  -6   8   8      270.11      285.24     29.71 o 
  -5   8   8       81.70       85.59     21.47 o 
  -4   8   8        2.06        0.03     16.44 o 
  -3   8   8      101.47       77.40     19.37 o 
  -2   8   8      380.73      405.52     21.28 o 
  -1   8   8       88.77       95.66     14.77 o 
   0   8   8      244.51      250.48     18.63 o 
   1   8   8       34.38       25.88     17.71 o 
   2   8   8      197.30      234.33     33.91 o 
   3   8   8       19.38        2.85     19.47 o 
   4   8   8      196.46      223.60     31.12 o 
   5   8   8       56.52       70.48     25.71 o 
   6   8   8       39.21       40.03     30.34 o 
  -6   9   8        9.63        7.45     20.53 o 
  -5   9   8       36.46       47.66     21.94 o 
  -4   9   8       97.85      119.77     40.36 o 
  -3   9   8      102.51      109.23     15.86 o 
  -2   9   8       26.21       33.12     13.68 o 
  -1   9   8       22.05       18.98     13.32 o 
   0   9   8      235.14      261.91     22.94 o 
   1   9   8        1.49        0.39     19.15 o 
   2   9   8      117.99      136.40     27.27 o 
   3   9   8       73.22       76.84     29.06 o 
   4   9   8       50.35       39.49     24.53 o 
   5   9   8       12.45        3.60     21.61 o 
  -5  10   8      155.93      170.86     39.49 o 
  -4  10   8       27.35       32.07     30.93 o 
  -3  10   8      132.33      133.83     21.56 o 
  -2  10   8      248.28      241.44     24.63 o 
  -1  10   8       60.16       46.63     18.19 o 
   0  10   8        0.61       21.59     17.04 o 
   1  10   8      388.21      405.22     38.02 o 
   2  10   8       30.06       49.56     24.27 o 
   3  10   8        5.45        5.29     22.26 o 
   4  10   8       26.19       -3.02     35.67 o 
  -3  11   8      121.23       62.84     23.92 o 
  -2  11   8       40.26       47.16     19.88 o 
  -1  11   8       14.89       11.06     21.70 o 
   0  11   8        2.39       -7.69     82.64 o 
   1  11   8        0.14      -10.65     22.25 o 
   2  11   8       21.84        2.64     22.81 o 
  -9   0   9        9.35       12.41     30.93 o 
  -7   0   9      913.83      783.08     51.11 o 
  -5   0   9      165.02      144.75     20.04 o 
  -3   0   9     5460.85     5152.93    102.49 o 
  -1   0   9      867.98      759.67     30.80 o 
   1   0   9       25.21        6.39     20.75 o 
   3   0   9     1538.72     1529.92     73.89 o 
   5   0   9       41.67       51.14     28.17 o 
   7   0   9      330.73      377.48     47.51 o 
 -10   1   9       20.26       31.16     26.76 o 
  -9   1   9      409.52      435.97     38.54 o 
  -8   1   9       17.49        8.16     15.15 o 
  -7   1   9       15.17       22.82     12.01 o 
  -6   1   9      254.75      252.38     16.96 o 
  -5   1   9      645.91      625.27     23.19 o 
  -4   1   9      216.77      235.80     15.24 o 
  -3   1   9      910.70      886.81     24.54 o 
  -2   1   9      918.68      890.38     27.63 o 
  -1   1   9      230.06      202.65     13.35 o 
   0   1   9       24.80       15.82     10.71 o 
   1   1   9      898.24      816.16     28.15 o 
   2   1   9       17.29      -10.75     14.88 o 
   3   1   9      402.68      428.78     48.13 o 
   4   1   9      580.53      556.44     34.10 o 
   5   1   9      101.42      101.75     21.85 o 
   6   1   9       58.57       67.59     21.55 o 
   7   1   9      118.00      104.12     25.44 o 
   8   1   9      140.58      162.00     42.99 o 
 -10   2   9      182.85      163.41     33.17 o 
  -9   2   9        4.24       23.16     18.02 o 
  -8   2   9      199.14      189.42     21.56 o 
  -7   2   9      253.47      231.96     20.68 o 
  -6   2   9      486.18      482.79     21.46 o 
  -5   2   9      413.67      385.84     18.83 o 
  -4   2   9     4232.10     4085.84     62.29 o 
  -3   2   9     1699.25     1597.59     32.99 o 
  -2   2   9       19.67       15.74      9.36 o 
  -1   2   9        0.06       -3.22      6.53 o 
   0   2   9     1924.00     1944.87     31.37 o 
   1   2   9        4.93       11.79      8.93 o 
   2   2   9        9.81        8.23     12.14 o 
   3   2   9      341.26      316.04     26.83 o 
   4   2   9      364.66      339.67     28.59 o 
   5   2   9       13.81        6.83     18.50 o 
   6   2   9     1842.46     1774.05     60.69 o 
   7   2   9        0.35       -8.79     19.39 o 
   8   2   9       85.68       63.16     32.23 o 
 -10   3   9       44.81       32.94     37.60 o 
  -9   3   9      129.31      155.08     27.35 o 
  -8   3   9       15.43        4.59     19.22 o 
  -7   3   9      118.16       99.41     39.56 o 
  -6   3   9      621.46      624.90     23.85 o 
  -5   3   9        1.05       18.63     11.49 o 
  -4   3   9      104.08      110.00     14.57 o 
  -3   3   9      282.34      270.27     17.83 o 
  -2   3   9      595.26      636.24     24.21 o 
  -1   3   9      525.85      534.82     17.54 o 
   0   3   9       75.22       72.20      8.88 o 
   1   3   9      236.98      220.59     12.63 o 
   2   3   9     1426.53     1413.23     28.89 o 
   3   3   9       46.15       25.06     10.04 o 
   4   3   9     1325.14     1206.29     50.25 o 
   5   3   9      356.17      362.68     30.39 o 
   6   3   9        3.44       25.99     28.71 o 
   7   3   9       23.69        3.37     21.14 o 
   8   3   9      112.68       53.25     26.11 o 
  -9   4   9        3.74       43.05     23.12 o 
  -8   4   9       79.12       66.71     23.19 o 
  -7   4   9     1001.37     1108.15     77.71 o 
  -6   4   9      807.97      826.41     40.47 o 
  -5   4   9      376.27      457.11     96.56 o 
  -4   4   9        0.63        3.57     14.17 o 
  -3   4   9      173.29      176.72     15.97 o 
  -2   4   9       52.38       45.76     18.54 o 
  -1   4   9     2009.65     1944.59     32.40 o 
   0   4   9      118.46      120.24     14.19 o 
   1   4   9       46.33       20.07     12.83 o 
   2   4   9       44.45       52.48     10.04 o 
   3   4   9     1660.22     1618.34     33.20 o 
   4   4   9     1056.05     1093.57     32.96 o 
   5   4   9      288.09      229.53     27.38 o 
   6   4   9        5.15      -18.41     18.41 o 
   7   4   9      179.12      155.74     28.05 o 
   8   4   9        0.10      -17.95     28.09 o 
  -9   5   9      209.05      206.29     30.95 o 
  -8   5   9       60.92       57.87     22.71 o 
  -7   5   9      420.25      444.31     34.02 o 
  -6   5   9      716.18      727.83     39.03 o 
  -5   5   9        3.29       31.43     17.26 o 
  -4   5   9      329.89      319.87     27.27 o 
  -3   5   9      219.97      196.09     22.37 o 
  -2   5   9      445.17      395.15     21.58 o 
  -1   5   9       87.97      107.80     12.69 o 
   0   5   9       18.57        8.32      8.94 o 
   1   5   9      559.39      591.82     20.15 o 
   2   5   9        9.43       10.50      9.46 o 
   3   5   9        5.58       -3.37     10.99 o 
   4   5   9        0.60        4.82     12.43 o 
   5   5   9        7.55       14.43     13.75 o 
   6   5   9       80.11       72.11     17.79 o 
   7   5   9        0.28       15.94     19.92 o 
  -8   6   9      701.56      640.55     42.27 o 
  -7   6   9        3.63       19.81     19.20 o 
  -6   6   9      173.67      202.26     25.69 o 
  -5   6   9      209.61      266.65     26.69 o 
  -4   6   9      245.35      316.35     46.07 o 
  -3   6   9        0.12      -12.81     15.05 o 
  -2   6   9       96.06      117.27     15.98 o 
  -1   6   9       23.85       11.86     12.91 o 
   0   6   9      776.61      708.87     28.48 o 
   1   6   9        1.35       -8.57     10.65 o 
   2   6   9      596.65      550.39     51.28 o 
   3   6   9       85.66       77.77     14.95 o 
   4   6   9      138.97      136.96     17.10 o 
   5   6   9       23.76       42.55     15.69 o 
   6   6   9      101.42       82.56     18.69 o 
   7   6   9       18.20        5.48     32.58 o 
  -8   7   9       18.36       17.44     29.85 o 
  -7   7   9       53.76       15.44     27.01 o 
  -6   7   9      332.04      376.51     33.11 o 
  -5   7   9      151.56      188.29     25.59 o 
  -4   7   9        2.69        6.31     16.95 o 
  -3   7   9       12.42        8.61     17.01 o 
  -2   7   9      363.50      359.31     22.88 o 
  -1   7   9       39.19       20.13     11.73 o 
   0   7   9       11.14        6.07     15.71 o 
   1   7   9       97.64      100.00     14.28 o 
   2   7   9        1.94       24.84     21.23 o 
   3   7   9        0.88       28.18     15.65 o 
   4   7   9      134.47      180.19     22.85 o 
   5   7   9      114.17      135.48     22.77 o 
   6   7   9       75.10       78.03     22.74 o 
  -7   8   9      111.17       94.34     24.87 o 
  -6   8   9       54.33       43.14     25.79 o 
  -5   8   9      124.99      134.67     24.18 o 
  -4   8   9        2.36        2.50     18.06 o 
  -3   8   9      177.97      206.24     25.87 o 
  -2   8   9       95.86      112.62     19.19 o 
  -1   8   9      344.69      349.78     20.84 o 
   0   8   9      500.21      526.68     30.27 o 
   1   8   9        0.05      -10.62     11.79 o 
   2   8   9        2.39       -3.69     15.07 o 
   3   8   9      548.83      603.75     81.30 o 
   4   8   9       21.70       44.84     22.66 o 
   5   8   9       73.74      100.73     28.60 o 
  -6   9   9       68.51      125.56     59.92 o 
  -5   9   9      269.44      277.76     30.75 o 
  -4   9   9        4.32       26.74     20.72 o 
  -3   9   9        1.03       -6.29     18.45 o 
  -2   9   9        0.81      -14.27     14.27 o 
  -1   9   9      170.93      173.43     18.45 o 
   0   9   9       34.68       53.80     17.64 o 
   1   9   9      392.47      478.58     75.68 o 
   2   9   9        8.78       -0.79     20.66 o 
   3   9   9        0.05        9.42     25.71 o 
   4   9   9       52.18       66.69     43.39 o 
  -5  10   9        6.42      -18.42     29.47 o 
  -4  10   9      188.60      211.33     41.50 o 
  -3  10   9       41.45       29.25     32.12 o 
  -2  10   9       14.57       15.49     29.74 o 
  -1  10   9       80.79       52.96     19.19 o 
   0  10   9      155.95      175.42     22.78 o 
   1  10   9       10.73       13.11     22.01 o 
   2  10   9       43.59       57.87     25.96 o 
   3  10   9       67.49       88.45     28.84 o 
  -2  11   9      128.40       98.38     26.63 o 
  -1  11   9       69.88       52.94     21.00 o 
   0  11   9        6.22      -18.54     69.10 o 
 -10   0  10       21.37       45.67     40.79 o 
  -8   0  10       69.39        7.96     28.93 o 
  -6   0  10      308.05      324.24     27.55 o 
  -4   0  10      865.36      864.60     37.74 o 
  -2   0  10     3258.53     3159.94     73.91 o 
   0   0  10      105.04      101.65     18.18 o 
   2   0  10     1198.78     1154.71     65.44 o 
   4   0  10      302.26      304.02     42.26 o 
   6   0  10       36.79        7.86     30.07 o 
   8   0  10      911.29      767.91     68.53 o 
 -10   1  10      138.10       96.98     31.28 o 
  -9   1  10       72.45       40.71     34.70 o 
  -8   1  10       50.26       75.10     29.90 o 
  -7   1  10      361.98      390.51     21.71 o 
  -6   1  10       12.83        9.02     12.38 o 
  -5   1  10      242.94      250.87     17.55 o 
  -4   1  10     2896.17     2954.12     51.33 o 
  -3   1  10        2.07       10.45     10.41 o 
  -2   1  10       33.07       35.90     11.04 o 
  -1   1  10      871.16      851.14     25.12 o 
   0   1  10      560.29      617.91     26.25 o 
   1   1  10        0.22        0.46     12.63 o 
   2   1  10       64.00       68.49     21.32 o 
   3   1  10      633.44      653.21     38.04 o 
   4   1  10       81.22       55.93     21.35 o 
   5   1  10       46.62        9.20     18.16 o 
   6   1  10     1793.94     1646.09     60.11 o 
   7   1  10        7.40       16.62     22.36 o 
   8   1  10        0.05       13.68     23.84 o 
 -10   2  10        4.47       36.62     38.41 o 
  -9   2  10      596.49      548.80     33.40 o 
  -8   2  10       36.84       33.29     17.86 o 
  -7   2  10        0.64       -1.49     14.75 o 
  -6   2  10       49.14       32.30     13.37 o 
  -5   2  10     1050.09     1069.22     31.85 o 
  -4   2  10     1600.76     1575.56     35.47 o 
  -3   2  10      700.97      638.08     22.81 o 
  -2   2  10        8.30        5.38     14.94 o 
  -1   2  10      998.24      968.32     30.77 o 
   0   2  10        1.28       -7.12     11.60 o 
   1   2  10      531.11      515.39     39.43 o 
   2   2  10      409.65      389.12     23.44 o 
   3   2  10       14.42       33.08     24.89 o 
   4   2  10       44.89       69.96     21.58 o 
   5   2  10      740.76      634.68     43.01 o 
   6   2  10       24.63       -0.81     20.12 o 
   7   2  10       28.03        9.62     22.21 o 
   8   2  10        0.19      -21.84     21.84 o 
  -9   3  10        0.08        9.97     23.06 o 
  -8   3  10        4.84       15.98     21.03 o 
  -7   3  10      189.29      244.48     28.33 o 
  -6   3  10       67.64       34.25     12.52 o 
  -5   3  10      710.89      664.93     26.92 o 
  -4   3  10      490.46      522.89     29.38 o 
  -3   3  10     1226.30     1220.83     34.86 o 
  -2   3  10        4.61        9.23     10.58 o 
  -1   3  10      312.56      324.40     31.42 o 
   0   3  10      663.15      673.36     19.38 o 
   1   3  10      321.36      344.21     15.76 o 
   2   3  10        3.76       -4.75      8.45 o 
   3   3  10      547.63      525.84     48.57 o 
   4   3  10       45.93       25.73     28.03 o 
   5   3  10      102.74      104.80     23.92 o 
   6   3  10       23.06       -4.70     21.43 o 
   7   3  10       97.79      130.39     28.05 o 
   8   3  10       42.67       42.63     26.13 o 
  -9   4  10       49.50       35.89     24.40 o 
  -8   4  10      168.90      140.51     26.94 o 
  -7   4  10        0.78       -4.65     20.88 o 
  -6   4  10     1187.71     1281.09     50.62 o 
  -5   4  10       16.38        7.52     22.75 o 
  -4   4  10      367.39      389.45     29.32 o 
  -3   4  10        0.03       -5.14     11.70 o 
  -2   4  10     1059.95     1100.26     33.08 o 
  -1   4  10       84.55       81.24     23.48 o 
   0   4  10       98.77       93.33     11.78 o 
   1   4  10        4.78       -2.40      9.31 o 
   2   4  10      713.86      745.71     23.24 o 
   3   4  10      389.59      374.15     21.49 o 
   4   4  10       14.78        6.75     12.73 o 
   5   4  10      125.39      102.40     19.87 o 
   6   4  10      266.73      263.80     46.91 o 
   7   4  10       11.22      -13.62     22.09 o 
  -9   5  10      117.95      111.31     27.01 o 
  -8   5  10      282.04      262.15     31.21 o 
  -7   5  10      169.50      196.69     27.87 o 
  -6   5  10       38.24       54.01     20.24 o 
  -5   5  10       72.46       49.37     18.59 o 
  -4   5  10      227.87      287.97     27.39 o 
  -3   5  10       32.70       43.29     18.37 o 
  -2   5  10       74.51       58.17     18.85 o 
  -1   5  10       56.39       71.33     19.00 o 
   0   5  10      447.12      491.17     20.89 o 
   1   5  10       69.78       93.18     14.33 o 
   2   5  10      164.01      159.80     18.67 o 
   3   5  10      123.86      133.49     16.28 o 
   4   5  10       64.73       71.55     15.55 o 
   5   5  10       12.71       17.09     14.59 o 
   6   5  10       22.35       11.15     18.54 o 
   7   5  10       60.72       51.99     22.27 o 
  -8   6  10       13.92       19.65     21.78 o 
  -7   6  10        1.96       30.12     20.82 o 
  -6   6  10        1.24       28.63     19.40 o 
  -5   6  10      220.13      234.76     33.61 o 
  -4   6  10       13.92        7.18     24.03 o 
  -3   6  10      218.82      210.70     24.88 o 
  -2   6  10        0.21       -6.97     16.05 o 
  -1   6  10      232.56      262.97     26.10 o 
   0   6  10      138.04      141.90     15.33 o 
   1   6  10     1078.24     1190.51     43.64 o 
   2   6  10       16.55        0.87     16.62 o 
   3   6  10       16.13       24.87     16.57 o 
   4   6  10       26.14       14.86     14.17 o 
   5   6  10      461.04      460.17     26.82 o 
   6   6  10       57.25       35.24     17.20 o 
  -7   7  10      109.99      106.00     26.14 o 
  -6   7  10        4.19      -13.25     18.01 o 
  -5   7  10       90.05      117.67     24.34 o 
  -4   7  10      113.65      102.10     40.87 o 
  -3   7  10        9.34       32.41     18.44 o 
  -2   7  10       62.91       58.87     19.53 o 
  -1   7  10      129.62      147.75     18.40 o 
   0   7  10        0.29       -9.42     10.76 o 
   1   7  10       12.19        2.26     12.45 o 
   2   7  10       26.29       32.57     21.53 o 
   3   7  10      286.11      322.13     27.06 o 
   4   7  10        0.91        8.89     17.07 o 
   5   7  10        1.17       -7.18     16.96 o 
   6   7  10       27.75       49.97     21.52 o 
  -7   8  10        8.44       24.21     22.16 o 
  -6   8  10      482.11      439.96     37.03 o 
  -5   8  10       19.82       21.36     21.38 o 
  -4   8  10        2.81      -16.45     18.19 o 
  -3   8  10        0.65      -17.43     17.43 o 
  -2   8  10      288.68      273.28     28.66 o 
  -1   8  10       87.21      113.04     18.66 o 
   0   8  10      125.02      136.33     17.10 o 
   1   8  10       52.58       62.48     15.98 o 
   2   8  10      254.52      251.53     25.50 o 
   3   8  10        0.10       25.71     18.52 o 
   4   8  10      208.09      190.99     30.88 o 
   5   8  10       57.10       71.04     27.75 o 
  -5   9  10        2.08       34.35     22.42 o 
  -4   9  10       24.22       32.14     37.92 o 
  -3   9  10       40.66       11.11     20.45 o 
  -2   9  10        0.02      -16.36     19.69 o 
  -1   9  10       51.72       41.38     17.25 o 
   0   9  10      421.30      428.29     24.84 o 
   1   9  10       13.74       28.74     23.07 o 
   2   9  10       13.76        8.38     44.02 o 
   3   9  10        3.08        7.83     21.49 o 
   4   9  10       60.22       91.25     29.54 o 
  -4  10  10        4.64        5.35     49.19 o 
  -3  10  10      156.16      147.08     40.52 o 
  -2  10  10       71.32       52.06     31.85 o 
  -1  10  10      107.09      114.69     35.65 o 
   0  10  10        0.20      -11.32     21.76 o 
   1  10  10      117.72      112.62     28.13 o 
   2  10  10       31.88       36.49     24.18 o 
  -9   0  11        1.74       42.47     38.46 o 
  -7   0  11      655.71      631.43     40.39 o 
  -5   0  11      437.47      451.40     66.23 o 
  -3   0  11     1165.64     1275.76     46.46 o 
  -1   0  11     3178.89     3093.87     75.23 o 
   1   0  11      731.09      676.84     54.61 o 
   3   0  11      374.97      405.38     48.27 o 
   5   0  11      116.27       79.64     34.78 o 
   7   0  11      397.55      280.51     48.38 o 
  -9   1  11      264.42      239.13     33.82 o 
  -8   1  11       96.76       89.26     20.46 o 
  -7   1  11       21.90       19.72     15.42 o 
  -6   1  11       41.38       57.33     14.47 o 
  -5   1  11      129.66      133.69     20.26 o 
  -4   1  11      254.59      283.55     18.73 o 
  -3   1  11      711.07      669.19     24.72 o 
  -2   1  11     2247.97     2310.10     44.48 o 
  -1   1  11       97.11      116.27     14.34 o 
   0   1  11        5.60      -11.98     13.43 o 
   1   1  11      240.13      262.34     21.48 o 
   2   1  11      221.13      210.50     27.87 o 
   3   1  11      101.35       76.40     24.07 o 
   4   1  11        4.98       36.83     21.57 o 
   5   1  11      218.27      181.94     27.54 o 
   6   1  11      173.63      127.91     26.64 o 
   7   1  11       12.64        0.65     22.94 o 
  -9   2  11        0.70        5.36     23.98 o 
  -8   2  11       11.52       29.73     18.44 o 
  -7   2  11        1.37      -10.02     15.52 o 
  -6   2  11       35.66       33.90     14.26 o 
  -5   2  11        0.98       -5.74     12.61 o 
  -4   2  11     3043.31     3062.52     54.43 o 
  -3   2  11      436.85      431.70     20.75 o 
  -2   2  11      249.54      219.28     22.66 o 
  -1   2  11        7.19        4.15     15.33 o 
   0   2  11     1461.59     1465.80     40.72 o 
   1   2  11        0.56      -13.45     13.45 o 
   2   2  11        2.24        6.04     14.87 o 
   3   2  11       44.85       30.75     22.19 o 
   4   2  11      218.76      228.05     28.27 o 
   5   2  11       54.18       39.71     22.12 o 
   6   2  11      376.20      342.98     36.78 o 
   7   2  11        0.32       -0.32     22.28 o 
  -9   3  11       81.39       61.85     28.50 o 
  -8   3  11      119.90       85.38     25.41 o 
  -7   3  11       59.01       71.31     58.86 o 
  -6   3  11      174.44      169.04     48.60 o 
  -5   3  11       51.23       79.07     13.63 o 
  -4   3  11      727.92      741.83     51.11 o 
  -3   3  11       38.34       17.07     10.44 o 
  -2   3  11      480.92      478.31     31.05 o 
  -1   3  11      369.63      375.38     22.79 o 
   0   3  11       33.11       32.05     15.01 o 
   1   3  11      235.71      274.48     19.92 o 
   2   3  11      570.88      559.88     28.65 o 
   3   3  11        4.44        0.19     19.91 o 
   4   3  11       30.81       24.96     21.09 o 
   5   3  11      177.05      184.43     28.25 o 
   6   3  11        1.60      -13.77     21.53 o 
   7   3  11        1.29      -14.87     22.64 o 
  -9   4  11       17.65      -12.43     23.38 o 
  -8   4  11      126.13      114.57     27.62 o 
  -7   4  11      698.93      659.66     42.93 o 
  -6   4  11      256.78      205.23     27.10 o 
  -5   4  11      116.44      102.42     21.02 o 
  -4   4  11       49.03       58.45     25.95 o 
  -3   4  11      139.71      159.48     22.72 o 
  -2   4  11        1.09        0.55     13.04 o 
  -1   4  11      183.88      201.39     19.37 o 
   0   4  11        3.47       -8.25     15.71 o 
   1   4  11      401.38      465.39     22.56 o 
   2   4  11       49.48       26.94     12.23 o 
   3   4  11      640.25      691.02     23.58 o 
   4   4  11      183.90      160.23     25.99 o 
   5   4  11       88.84       96.50     30.42 o 
   6   4  11        0.19       -7.27     24.76 o 
   7   4  11      158.51      149.08     31.64 o 
  -8   5  11       29.56       67.02     26.60 o 
  -7   5  11        6.98        3.05     23.00 o 
  -6   5  11       75.08       65.95     21.26 o 
  -5   5  11       71.64      117.72     22.97 o 
  -4   5  11       30.47       26.16     26.19 o 
  -3   5  11       50.72       43.04     18.78 o 
  -2   5  11      212.04      191.05     25.68 o 
  -1   5  11      262.71      279.51     27.53 o 
   0   5  11       48.39       16.20     18.54 o 
   1   5  11      127.97      147.37     17.07 o 
   2   5  11      127.09      124.76     13.86 o 
   3   5  11        0.37       -2.15     13.15 o 
   4   5  11        0.78       14.35     13.68 o 
   5   5  11      213.41      210.13     30.76 o 
   6   5  11       25.18       24.32     20.48 o 
  -8   6  11      156.52      166.51     30.49 o 
  -7   6  11        7.54       36.58     21.93 o 
  -6   6  11      159.80      135.51     26.46 o 
  -5   6  11        7.98       -1.49     18.85 o 
  -4   6  11      217.03      251.13     28.29 o 
  -3   6  11       25.86       12.40     25.98 o 
  -2   6  11        4.82       11.77     21.72 o 
  -1   6  11       14.27        8.98     18.07 o 
   0   6  11      285.49      320.75     29.41 o 
   1   6  11       16.22       -1.13     10.09 o 
   2   6  11      464.26      500.42     24.52 o 
   3   6  11       40.55       65.96     17.92 o 
   4   6  11      367.84      345.15     28.93 o 
   5   6  11       10.21        5.27     17.91 o 
   6   6  11        2.63        3.95     20.41 o 
  -7   7  11       10.12       36.40     23.12 o 
  -6   7  11      415.99      366.90     34.81 o 
  -5   7  11      215.46      219.47     29.41 o 
  -4   7  11        3.73       -6.97     32.10 o 
  -3   7  11      105.87      152.04     24.80 o 
  -2   7  11       98.33       98.66     22.34 o 
  -1   7  11       38.25       17.18     19.06 o 
   0   7  11       24.33       -2.12     18.94 o 
   1   7  11       64.62       39.84     17.28 o 
   2   7  11      198.57      213.68     23.94 o 
   3   7  11       53.20       75.65     20.09 o 
   4   7  11      176.26      144.24     23.60 o 
   5   7  11       30.00       34.85     20.43 o 
  -6   8  11       67.97       68.98     37.35 o 
  -5   8  11       54.73       42.60     23.88 o 
  -4   8  11        0.17      -13.20     24.59 o 
  -3   8  11      236.44      258.30     30.16 o 
  -2   8  11        1.63       -9.19     19.27 o 
  -1   8  11      188.44      189.43     48.51 o 
   0   8  11       55.30      102.11     55.01 o 
   1   8  11       12.32        6.64     16.74 o 
   2   8  11       20.73       26.99     18.33 o 
   3   8  11      227.66      229.85     29.04 o 
   4   8  11       27.46       60.37     32.81 o 
  -5   9  11      142.94      162.33     29.40 o 
  -4   9  11       37.15       30.50     22.33 o 
  -3   9  11       73.09       76.40     24.07 o 
  -2   9  11       17.57       34.64     21.78 o 
  -1   9  11      222.54      223.09     44.37 o 
   0   9  11       41.15        8.57     22.01 o 
   1   9  11      135.93      193.89     43.01 o 
   2   9  11        5.05       -2.73     22.72 o 
   3   9  11        2.82       -7.75     22.60 o 
  -2  10  11        3.74      -23.62     30.61 o 
  -1  10  11        2.74       -1.68     30.55 o 
  -8   0  12      860.14      861.70     46.61 o 
  -6   0  12      214.32      204.09     26.35 o 
  -4   0  12      368.70      357.07     30.83 o 
  -2   0  12     6483.83     6636.73    133.70 o 
   0   0  12      122.76      150.46     23.45 o 
   2   0  12      895.28      821.16     64.25 o 
   4   0  12        0.45        5.80     30.99 o 
   6   0  12       15.78        9.37     33.43 o 
  -9   1  12        5.43       18.71     25.19 o 
  -8   1  12       22.06       36.74     19.18 o 
  -7   1  12      408.19      388.23     28.94 o 
  -6   1  12        3.08       -0.93     13.23 o 
  -5   1  12       25.75       21.25     13.92 o 
  -4   1  12      812.15      912.05     30.32 o 
  -3   1  12       95.98       79.76     15.23 o 
  -2   1  12       56.14       83.86     17.95 o 
  -1   1  12     1306.65     1312.16     40.12 o 
   0   1  12     1042.96     1005.55     48.08 o 
   1   1  12      246.38      255.76     22.99 o 
   2   1  12       22.45       31.11     22.24 o 
   3   1  12      225.67      160.43     28.08 o 
   4   1  12        9.51      -21.37     21.37 o 
   5   1  12       10.09       -9.45     23.08 o 
   6   1  12       53.54       14.53     22.97 o 
   7   1  12       19.84      -12.08     29.69 o 
  -9   2  12      375.66      331.15     36.60 o 
  -8   2  12        2.45        9.53     18.84 o 
  -7   2  12       25.45       23.79     18.07 o 
  -6   2  12       31.26       31.85     14.87 o 
  -5   2  12     1118.09     1162.07     34.21 o 
  -4   2  12      872.20      875.09     29.46 o 
  -3   2  12        2.58       -8.93     12.22 o 
  -2   2  12      179.11      186.03     20.17 o 
  -1   2  12      222.89      258.04     21.95 o 
   0   2  12       60.25       61.76     22.19 o 
   1   2  12      705.79      770.40     33.66 o 
   2   2  12        1.03      -20.17     20.17 o 
   3   2  12      514.08      465.77     36.39 o 
   4   2  12       13.05      -20.14     20.14 o 
   5   2  12      611.33      555.01     41.21 o 
   6   2  12       27.97        2.15     60.62 o 
   7   2  12       22.92      -18.43     23.73 o 
  -8   3  12        0.18       -7.33     22.77 o 
  -7   3  12       10.07       14.15     21.93 o 
  -6   3  12       40.66       31.54     17.26 o 
  -5   3  12       33.52       30.21     14.88 o 
  -4   3  12        9.48       17.87     13.08 o 
  -3   3  12       66.14       50.21     15.48 o 
  -2   3  12       19.74       19.96     14.93 o 
  -1   3  12       51.97       49.07     16.39 o 
   0   3  12      304.81      400.37     63.34 o 
   1   3  12      171.99      214.05     22.32 o 
   2   3  12        2.07        6.55     16.31 o 
   3   3  12       51.79       59.68     16.90 o 
   4   3  12      176.75      195.80     29.74 o 
   5   3  12       56.72       59.24     25.12 o 
   6   3  12        0.25       -7.08     23.92 o 
  -8   4  12      221.42      125.66     29.50 o 
  -7   4  12       32.89       -3.41     56.29 o 
  -6   4  12       56.28       66.25     23.62 o 
  -5   4  12       28.08       48.92     25.68 o 
  -4   4  12       74.45       69.36     20.28 o 
  -3   4  12        2.46       10.76     17.39 o 
  -2   4  12      355.59      365.27     55.69 o 
  -1   4  12       92.38       66.62     16.91 o 
   0   4  12      112.50       79.40     36.92 o 
   1   4  12       21.69        4.19     16.50 o 
   2   4  12      452.02      483.42     24.39 o 
   3   4  12       63.78       39.33     15.62 o 
   4   4  12       30.66       59.63     19.36 o 
   5   4  12       61.44       65.02     21.72 o 
   6   4  12      243.47      231.14     54.30 o 
  -8   5  12       84.96       87.96     27.04 o 
  -7   5  12      198.13      149.85     35.56 o 
  -6   5  12       39.86       50.38     22.42 o 
  -5   5  12       26.31       12.17     18.96 o 
  -4   5  12      168.64      190.09     43.75 o 
  -3   5  12      155.17      161.64     24.59 o 
  -2   5  12       58.18       67.34     20.58 o 
  -1   5  12       13.77       26.97     19.51 o 
   0   5  12       70.05       93.22     23.11 o 
   1   5  12      119.59      125.31     24.52 o 
   2   5  12      125.94      171.49     24.77 o 
   3   5  12       59.15       83.01     23.46 o 
   4   5  12      196.52      199.94     25.96 o 
   5   5  12        9.33       18.39     19.49 o 
   6   5  12       37.50       32.65     22.37 o 
  -7   6  12        0.01      -13.40     19.96 o 
  -6   6  12       93.32       74.57     24.31 o 
  -5   6  12      589.23      779.70     43.92 o 
  -4   6  12      204.60      153.97     26.75 o 
  -3   6  12      177.65      174.48     26.54 o 
  -2   6  12        7.39        8.36     23.46 o 
  -1   6  12      258.13      289.48     29.66 o 
   0   6  12        3.53       24.89     19.88 o 
   1   6  12      272.37      277.67     30.49 o 
   2   6  12       23.71       31.47     25.27 o 
   3   6  12        3.96        4.31     16.09 o 
   4   6  12       24.64       29.13     18.57 o 
   5   6  12      100.66      115.59     24.20 o 
  -6   7  12        9.73       45.58     23.95 o 
  -5   7  12       28.66       42.16     22.80 o 
  -4   7  12      194.02      168.21     27.97 o 
  -3   7  12      182.50      172.97     27.13 o 
  -2   7  12       30.88        7.04     28.44 o 
  -1   7  12       32.11       23.97     21.18 o 
   0   7  12       55.21       27.02     51.93 o 
   1   7  12      132.80      158.23     26.88 o 
   2   7  12       59.47        5.54     20.87 o 
   3   7  12      205.27      237.98     26.43 o 
   4   7  12        8.39       17.71     18.54 o 
  -5   8  12       66.11       71.17     25.74 o 
  -4   8  12        9.89        6.69     22.74 o 
  -3   8  12        1.98       -3.00     25.68 o 
  -2   8  12      199.50      224.94     73.49 o 
  -1   8  12      142.10      120.51     26.63 o 
   0   8  12       12.74      -20.80     20.80 o 
   1   8  12        0.37       31.53     33.86 o 
   2   8  12      102.68       71.99     26.08 o 
   3   8  12        0.59       -7.93     29.55 o 
  -3   9  12       50.16       83.44     25.47 o 
  -2   9  12       24.06       26.70     27.87 o 
  -1   9  12       68.90       65.11     25.72 o 
   0   9  12      190.48      215.54     43.18 o 
   1   9  12       13.63       28.55     34.89 o 
  -7   0  13      419.02      434.77     41.01 o 
  -5   0  13       79.92      120.20     23.86 o 
  -3   0  13      934.61      961.43     45.03 o 
  -1   0  13      770.99      789.08     41.27 o 
   1   0  13      195.20      186.95     39.82 o 
   3   0  13      171.61      169.73     43.66 o 
   5   0  13       26.76      -13.98     33.59 o 
  -8   1  13      325.92      288.32     28.28 o 
  -7   1  13        0.82       22.84     16.06 o 
  -6   1  13       49.33       38.47     18.26 o 
  -5   1  13      247.23      252.81     20.53 o 
  -4   1  13       52.41       44.71     14.57 o 
  -3   1  13       12.59       33.41     14.61 o 
  -2   1  13     1069.52     1102.69     38.63 o 
  -1   1  13        8.16        7.72     16.63 o 
   0   1  13        1.66        5.22     15.93 o 
   1   1  13      287.90      271.60     31.05 o 
   2   1  13      307.41      326.11     33.93 o 
   3   1  13      274.94      259.16     32.55 o 
   4   1  13       40.74       28.79     25.79 o 
   5   1  13      206.26      186.28     31.96 o 
   6   1  13        1.59       13.43     26.26 o 
  -8   2  13       63.62       59.68     27.23 o 
  -7   2  13       78.97       60.06     17.66 o 
  -6   2  13      210.06      221.14     27.65 o 
  -5   2  13        5.02        0.76     13.79 o 
  -4   2  13      273.71      285.71     35.26 o 
  -3   2  13        2.67       23.38     15.27 o 
  -2   2  13      120.11      110.32     18.98 o 
  -1   2  13        2.96       -8.76     16.90 o 
   0   2  13     1197.93     1209.17     41.32 o 
   1   2  13        1.84       12.80     16.80 o 
   2   2  13        9.35        3.21     40.01 o 
   3   2  13       46.87       45.73     24.04 o 
   4   2  13      236.72      165.80     30.47 o 
   5   2  13        7.94       -3.43     25.35 o 
   6   2  13        4.88       17.36     25.74 o 
  -8   3  13      186.80      173.54     31.70 o 
  -7   3  13       66.53       52.11     26.29 o 
  -6   3  13      101.05      151.13     27.62 o 
  -5   3  13      271.89      311.78     32.17 o 
  -4   3  13       39.33       67.87     17.63 o 
  -3   3  13        5.92        8.65     16.02 o 
  -2   3  13      177.74      165.24     20.49 o 
  -1   3  13        3.95        0.97     17.90 o 
   0   3  13       29.81       29.53     17.17 o 
   1   3  13      381.52      368.88     26.81 o 
   2   3  13      188.15      227.58     28.56 o 
   3   3  13       95.67       99.36     26.95 o 
   4   3  13       45.16       79.83     26.96 o 
   5   3  13       17.37      -24.32     25.89 o 
   6   3  13       78.51       87.30     43.26 o 
  -8   4  13        9.71       11.09     26.16 o 
  -7   4  13      177.52      173.09     31.17 o 
  -6   4  13        5.89       21.71     22.29 o 
  -5   4  13       37.27       26.55     21.62 o 
  -4   4  13        4.08       20.04     24.22 o 
  -3   4  13      616.74      764.39     42.23 o 
  -2   4  13       18.52       15.98     19.27 o 
  -1   4  13        1.00       20.25     13.73 o 
   0   4  13       75.27       72.08     20.53 o 
   1   4  13      169.04      157.15     21.92 o 
   2   4  13       19.59       12.31     19.07 o 
   3   4  13      233.47      310.06     74.49 o 
   4   4  13        6.29       -7.91     18.11 o 
   5   4  13       78.96       76.86     22.19 o 
  -7   5  13        0.58       17.20     22.49 o 
  -6   5  13        3.44       29.09     21.71 o 
  -5   5  13      415.20      471.89     37.51 o 
  -4   5  13        2.97        4.99     19.87 o 
  -3   5  13       47.20       56.79     22.31 o 
  -2   5  13       41.12       51.44     21.49 o 
  -1   5  13      187.44      190.78     27.55 o 
   0   5  13      151.95      175.50     27.23 o 
   1   5  13       38.49       21.84     22.54 o 
   2   5  13       50.77       39.56     24.50 o 
   3   5  13       42.15       30.18     33.78 o 
   4   5  13        8.02       27.33     20.53 o 
   5   5  13      159.99      146.54     26.25 o 
  -6   6  13      321.02      344.97     57.67 o 
  -5   6  13        0.01        3.13     21.11 o 
  -4   6  13      262.27      247.05     30.97 o 
  -3   6  13      215.89      189.28     28.04 o 
  -2   6  13       85.69       76.46     23.97 o 
  -1   6  13        5.32        2.64     20.65 o 
   0   6  13      189.19      225.73     30.17 o 
   1   6  13       60.33       29.43     23.21 o 
   2   6  13       30.81       37.26     24.85 o 
   3   6  13        1.17       30.77     35.75 o 
   4   6  13      152.63      140.12     24.87 o 
  -5   7  13       68.21       51.67     24.49 o 
  -4   7  13       30.29       45.47     30.01 o 
  -3   7  13        7.58      -13.16     21.10 o 
  -2   7  13       85.82      138.22     27.25 o 
  -1   7  13        9.14       25.35     45.78 o 
   0   7  13       30.01        8.40     22.79 o 
   1   7  13       83.17      144.60     28.65 o 
   2   7  13      195.33      158.78     45.18 o 
   3   7  13       34.38       71.94     42.09 o 
  -4   8  13       21.08       31.66     24.43 o 
  -3   8  13      199.97      220.02     34.29 o 
  -2   8  13      122.00       91.56     27.15 o 
  -1   8  13       89.07      143.70     35.51 o 
   0   8  13        1.18       33.82     24.06 o 
   1   8  13       25.86      -16.79     31.69 o 
   2   8  13        0.44      -33.53     33.53 o 
  -8   0  14      588.08      648.10     47.51 o 
  -6   0  14      444.97      494.57     38.86 o 
  -4   0  14      100.18      124.59     25.13 o 
  -2   0  14     1038.47     1189.11     70.70 o 
   0   0  14        9.37      -27.47     27.47 o 
   2   0  14      379.17      352.18     51.03 o 
   4   0  14      102.97      108.94     43.34 o 
  -8   1  14       47.70       16.37     21.33 o 
  -7   1  14      347.62      340.58     25.33 o 
  -6   1  14      146.03      181.30     30.03 o 
  -5   1  14      141.12      165.96     19.32 o 
  -4   1  14       12.38        4.93     14.06 o 
  -3   1  14      104.94      120.24     21.48 o 
  -2   1  14      178.43      153.65     21.77 o 
  -1   1  14      135.14      171.90     22.09 o 
   0   1  14      173.81      163.27     22.13 o 
   1   1  14       54.89       59.01     24.69 o 
   2   1  14        1.02       16.52     23.75 o 
   3   1  14      189.10      131.52     30.12 o 
   4   1  14       54.37       10.96     32.64 o 
   5   1  14       75.74       84.76     30.36 o 
  -7   2  14       37.37       31.05     20.64 o 
  -6   2  14       45.16       38.45     16.52 o 
  -5   2  14      541.36      510.92     26.77 o 
  -4   2  14       23.74       28.28     14.99 o 
  -3   2  14      107.20      118.38     19.95 o 
  -2   2  14        0.54      -15.63     15.63 o 
  -1   2  14      421.29      526.44     34.52 o 
   0   2  14       96.13      124.69     21.12 o 
   1   2  14      490.85      487.85     46.00 o 
   2   2  14       23.37       35.20     25.68 o 
   3   2  14      157.49      145.48     30.49 o 
   4   2  14        3.30      -12.69     23.28 o 
   5   2  14      194.94      200.80     33.86 o 
  -7   3  14        8.60       42.31     26.68 o 
  -6   3  14      261.72      243.50     32.96 o 
  -5   3  14        6.26       -9.81     21.92 o 
  -4   3  14       66.47      105.41     24.73 o 
  -3   3  14      317.47      435.55     28.19 o 
  -2   3  14       14.49       -2.63     20.91 o 
  -1   3  14        6.49       11.67     17.21 o 
   0   3  14      342.94      380.67     27.81 o 
   1   3  14        1.36       -7.88     17.75 o 
   2   3  14       26.04       17.08     19.27 o 
   3   3  14        8.79       29.67     34.26 o 
   4   3  14      102.46       98.39     29.55 o 
   5   3  14       40.31       58.33     28.07 o 
  -7   4  14       49.77      -14.65     24.45 o 
  -6   4  14       18.59       40.39     24.14 o 
  -5   4  14       10.37        3.69     22.45 o 
  -4   4  14      178.34      209.11     30.11 o 
  -3   4  14        5.51       -1.97     19.59 o 
  -2   4  14      306.92      314.44     31.61 o 
  -1   4  14      437.90      481.04     36.97 o 
   0   4  14      243.21      285.78     26.27 o 
   1   4  14        1.58      -12.23     30.36 o 
   2   4  14      257.77      354.07     28.87 o 
   3   4  14        1.18        2.56     24.32 o 
   4   4  14       24.09      -18.38     48.70 o 
  -6   5  14      240.01      266.42     47.89 o 
  -5   5  14       62.46       38.06     24.95 o 
  -4   5  14      199.95      245.79     31.24 o 
  -3   5  14      103.71      112.56     25.92 o 
  -2   5  14      119.37      140.25     26.73 o 
  -1   5  14       12.23        4.70     21.45 o 
   0   5  14       80.05       64.26     25.00 o 
   1   5  14        0.66      -21.45     21.45 o 
   2   5  14        0.93       24.39     24.84 o 
   3   5  14      183.87      224.98     50.98 o 
   4   5  14      122.14      208.24     50.65 o 
  -5   6  14      253.39      260.95     33.44 o 
  -4   6  14       81.92       58.79     30.72 o 
  -3   6  14       31.79       25.59     22.77 o 
  -2   6  14       37.15       37.30     24.33 o 
  -1   6  14      185.06      203.65     43.34 o 
   0   6  14       42.55       50.65     28.44 o 
   1   6  14       22.66       13.09     24.93 o 
   2   6  14       56.79       76.06     41.01 o 
   3   6  14        5.41       56.94     39.11 o 
  -4   7  14       59.43      108.84     47.51 o 
  -3   7  14      197.94      189.83     31.49 o 
  -2   7  14        0.60        5.05     22.67 o 
  -1   7  14       17.63       25.72     23.52 o 
   0   7  14       55.74       44.04     25.08 o 
   1   7  14      103.46       93.79     28.63 o 
   2   7  14       39.23        8.56     37.33 o 
  -1   8  14       36.57       37.11     37.65 o 
  -7   0  15      707.43      827.97     70.78 o 
  -5   0  15      156.78      135.42     27.85 o 
  -3   0  15      849.57      993.28     53.14 o 
  -1   0  15        0.63       15.85     21.20 o 
   1   0  15      146.59      216.91     45.45 o 
   3   0  15      279.22      321.95     54.77 o 
  -7   1  15        2.24       20.27     20.96 o 
  -6   1  15      137.12      181.75     21.83 o 
  -5   1  15      108.53      130.23     19.91 o 
  -4   1  15      190.31      241.62     22.00 o 
  -3   1  15       27.21       39.76     21.30 o 
  -2   1  15      105.94      103.14     21.63 o 
  -1   1  15       90.25      129.98     21.62 o 
   0   1  15        6.75       -3.00     17.98 o 
   1   1  15       78.35       27.24     24.79 o 
   2   1  15       75.11       64.46     28.07 o 
   3   1  15        0.44       -4.65     26.27 o 
   4   1  15        3.63       -6.46     30.58 o 
  -7   2  15        5.19      -25.30     25.30 o 
  -6   2  15      318.47      391.38     30.50 o 
  -5   2  15        4.22       10.83     16.44 o 
  -4   2  15       56.28       87.53     20.89 o 
  -3   2  15        2.54        7.15     17.35 o 
  -2   2  15      152.52      146.00     22.38 o 
  -1   2  15       31.39       20.66     18.49 o 
   0   2  15      463.49      462.59     31.01 o 
   1   2  15        3.25      -10.92     18.72 o 
   2   2  15       41.05       64.02     49.92 o 
   3   2  15       23.01       36.23     36.73 o 
   4   2  15      125.84      166.02     34.34 o 
  -6   3  15       94.33       82.59     28.17 o 
  -5   3  15      162.46      203.99     31.28 o 
  -4   3  15       55.12       66.71     25.13 o 
  -3   3  15        1.87       14.46     37.22 o 
  -2   3  15        5.77        9.78     21.59 o 
  -1   3  15       14.12       77.73     20.64 o 
   0   3  15       12.63        6.44     19.12 o 
   1   3  15       37.09       47.80     20.84 o 
   2   3  15        4.38       31.15     25.68 o 
   3   3  15       57.31       56.19     27.70 o 
   4   3  15        1.60      -14.17     24.61 o 
  -6   4  15        9.19       -0.58     25.66 o 
  -5   4  15        0.10      -23.18     23.18 o 
  -4   4  15        1.13       11.94     22.85 o 
  -3   4  15      493.30      509.30     59.10 o 
  -2   4  15       45.55       45.42     25.00 o 
  -1   4  15       17.38       21.38     22.85 o 
   0   4  15       25.76        8.79     23.16 o 
   1   4  15      141.12      137.44     24.78 o 
   2   4  15        4.93       18.53     21.08 o 
   3   4  15      143.59      188.94     34.86 o 
  -5   5  15      142.03      204.06     32.73 o 
  -4   5  15       20.23       19.70     27.76 o 
  -3   5  15       15.76       14.04     22.44 o 
  -2   5  15       69.27       65.82     25.66 o 
  -1   5  15      232.87      336.28     35.66 o 
   0   5  15        2.58       25.13     24.65 o 
   1   5  15        0.54       -6.28     24.36 o 
   2   5  15      119.30      185.26     32.41 o 
  -4   6  15      184.51      226.21     33.68 o 
  -3   6  15       52.40       58.27     26.64 o 
  -2   6  15       29.07       38.21     27.28 o 
  -1   6  15        7.14      -10.23     22.71 o 
   0   6  15      214.90      189.90     32.30 o 
   1   6  15      217.10      209.19     34.39 o 
  -1   7  15       30.46        7.31     36.35 o 
  -6   0  16      182.48      261.97     35.19 o 
  -4   0  16      238.33      310.97     34.51 o 
  -2   0  16       34.06       60.44     24.89 o 
   0   0  16      150.89      163.12     41.12 o 
   2   0  16       99.36      112.95     46.10 o 
  -6   1  16       73.62       80.77     21.64 o 
  -5   1  16       89.14       99.83     20.37 o 
  -4   1  16       14.67       43.48     17.50 o 
  -3   1  16      141.01      182.69     25.31 o 
  -2   1  16      146.92      131.76     22.96 o 
  -1   1  16        0.26        0.71     18.06 o 
   0   1  16       25.91       42.14     25.67 o 
   1   1  16       74.05       87.32     39.93 o 
   2   1  16       32.47       12.72     51.46 o 
   3   1  16       45.06       70.00     30.84 o 
  -6   2  16       15.86        7.01     20.86 o 
  -5   2  16      125.66      155.26     24.61 o 
  -4   2  16       63.30       96.94     28.93 o 
  -3   2  16        7.38        8.08     29.28 o 
  -2   2  16        6.27      -14.86     18.73 o 
  -1   2  16      490.78      542.71     33.81 o 
   0   2  16        8.85       36.10     20.63 o 
   1   2  16       24.28       21.56     26.13 o 
   2   2  16       35.29       -6.88     28.87 o 
   3   2  16       21.33       -2.67     28.15 o 
  -5   3  16        3.86       18.34     25.68 o 
  -4   3  16      148.86      186.83     31.72 o 
  -3   3  16      207.93      284.38     35.17 o 
  -2   3  16        1.30       12.95     24.60 o 
  -1   3  16        0.86       17.41     34.61 o 
   0   3  16      169.95      163.93     25.65 o 
   1   3  16       19.99       47.80     22.59 o 
   2   3  16        2.47       30.21     30.09 o 
  -5   4  16        0.64       21.56     36.68 o 
  -4   4  16       95.70      105.05     28.85 o 
  -3   4  16        0.21       -3.03     24.04 o 
  -2   4  16      233.63      282.67     63.27 o 
  -1   4  16       95.72       94.41     27.39 o 
   0   4  16       19.77       44.60     25.94 o 
   1   4  16        2.03      -26.79     26.79 o 
   2   4  16      219.38      269.89     52.82 o 
  -3   5  16       85.88       93.73     27.48 o 
  -2   5  16       47.66       25.96     25.43 o 
  -1   5  16        0.77        0.01     38.46 o 
   0   5  16       55.37       99.95     51.95 o 
   1   5  16        0.52      -11.87     25.30 o 
  -3   0  17       95.19       97.15     28.09 o 
  -1   0  17       27.69       46.37     35.54 o 
   1   0  17      253.47      204.07     51.41 o 
  -4   1  17      107.75      151.19     22.21 o 
  -3   1  17       29.19       63.59     21.57 o 
  -2   1  17       23.78       30.25     20.89 o 
  -1   1  17      132.26      190.60     26.08 o 
   0   1  17       31.99       44.46     26.46 o 
   1   1  17       13.02      -17.60     47.86 o 
  -4   2  17       65.47      102.09     24.41 o 
  -3   2  17        1.29       35.96     20.82 o 
  -2   2  17      126.91      131.70     24.61 o 
  -1   2  17        1.05       35.73     21.73 o 
   0   2  17      213.32      285.16     29.46 o 
   1   2  17        5.55       10.06     27.02 o 
  -3   3  17        9.61       -3.22     24.65 o 
  -2   3  17       77.23       84.64     29.20 o 
  -1   3  17       47.44       32.99     31.88 o 
   0   3  17       31.31       74.98     23.61 o 
                                                 
